# Supplementary material for: Thermal optima of cercarial emergence in trematodes from a marine high-temperature ecosystem, the Persian Gulf
Source: Sci Rep. 2023 Mar 25;13:4923. doi: 10.1038/s41598-023-31670-0 (PMC10039888; doi:10.1038/s41598-023-31670-0)
Supplement: Supplementary file 2 — Supplementary Information 2. [file 41598_2023_31670_MOESM2_ESM.xlsx]

## Sheet: Sheet
	Date	Time	Datetime	Temperature	Sample_ID	shedding	Tank	Ptype	Date_time	timedelta64	total_hour
0	19/2/20	8	19/02/20 8:00:00	18	2F1	0	2	F	2020-02-19 08:00:00	0	0
1	19/2/20	8	19/02/20 8:00:00	18	2F2	13	2	F	2020-02-19 08:00:00	0	0
2	19/2/20	8	19/02/20 8:00:00	18	2F3	4	2	F	2020-02-19 08:00:00	0	0
3	19/2/20	8	19/02/20 8:00:00	18	2F4	0	2	F	2020-02-19 08:00:00	0	0
4	19/2/20	8	19/02/20 8:00:00	18	2F5	0	2	F	2020-02-19 08:00:00	0	0
5	19/2/20	8	19/02/20 8:00:00	18	2F6	0	2	F	2020-02-19 08:00:00	0	0
6	19/2/20	8	19/02/20 8:00:00	18	2F7	1	2	F	2020-02-19 08:00:00	0	0
7	19/2/20	8	19/02/20 8:00:00	18	2F8	0	2	F	2020-02-19 08:00:00	0	0
8	19/2/20	8	19/02/20 8:00:00	18	2F9	3	2	F	2020-02-19 08:00:00	0	0
9	19/2/20	8	19/02/20 8:00:00	18	2F10	0	2	F	2020-02-19 08:00:00	0	0
10	19/2/20	8	19/02/20 8:00:00	18	2P1	0	2	P	2020-02-19 08:00:00	0	0
11	19/2/20	8	19/02/20 8:00:00	18	2P2	0	2	P	2020-02-19 08:00:00	0	0
12	19/2/20	8	19/02/20 8:00:00	18	2P3	0	2	P	2020-02-19 08:00:00	0	0
13	19/2/20	8	19/02/20 8:00:00	18	2P4	0	2	P	2020-02-19 08:00:00	0	0
14	19/2/20	8	19/02/20 8:00:00	18	2P5	0	2	P	2020-02-19 08:00:00	0	0
15	19/2/20	8	19/02/20 8:00:00	18	2P6	0	2	P	2020-02-19 08:00:00	0	0
16	19/2/20	8	19/02/20 8:00:00	18	2P7	0	2	P	2020-02-19 08:00:00	0	0
17	19/2/20	8	19/02/20 8:00:00	18	2P8	0	2	P	2020-02-19 08:00:00	0	0
18	19/2/20	8	19/02/20 8:00:00	18	2P9	0	2	P	2020-02-19 08:00:00	0	0
19	19/2/20	8	19/02/20 8:00:00	18	2P10	0	2	P	2020-02-19 08:00:00	0	0
20	19/2/20	8	19/02/20 8:00:00	20	6F1	0	6	F	2020-02-19 08:00:00	0	0
21	19/2/20	8	19/02/20 8:00:00	20	6F2	0	6	F	2020-02-19 08:00:00	0	0
22	19/2/20	8	19/02/20 8:00:00	20	6F3	0	6	F	2020-02-19 08:00:00	0	0
23	19/2/20	8	19/02/20 8:00:00	20	6F4	0	6	F	2020-02-19 08:00:00	0	0
24	19/2/20	8	19/02/20 8:00:00	20	6F5	8	6	F	2020-02-19 08:00:00	0	0
25	19/2/20	8	19/02/20 8:00:00	20	6F6	0	6	F	2020-02-19 08:00:00	0	0
26	19/2/20	8	19/02/20 8:00:00	20	6F7	2	6	F	2020-02-19 08:00:00	0	0
27	19/2/20	8	19/02/20 8:00:00	20	6F8	0	6	F	2020-02-19 08:00:00	0	0
28	19/2/20	8	19/02/20 8:00:00	20	6F9	0	6	F	2020-02-19 08:00:00	0	0
29	19/2/20	8	19/02/20 8:00:00	20	6F10	0	6	F	2020-02-19 08:00:00	0	0
30	19/2/20	8	19/02/20 8:00:00	20	6P1	0	6	P	2020-02-19 08:00:00	0	0
31	19/2/20	8	19/02/20 8:00:00	20	6P2	2	6	P	2020-02-19 08:00:00	0	0
32	19/2/20	8	19/02/20 8:00:00	20	6P3	0	6	P	2020-02-19 08:00:00	0	0
33	19/2/20	8	19/02/20 8:00:00	20	6P4	0	6	P	2020-02-19 08:00:00	0	0
34	19/2/20	8	19/02/20 8:00:00	20	6P5	2	6	P	2020-02-19 08:00:00	0	0
35	19/2/20	8	19/02/20 8:00:00	20	6P6	0	6	P	2020-02-19 08:00:00	0	0
36	19/2/20	8	19/02/20 8:00:00	20	6P7	0	6	P	2020-02-19 08:00:00	0	0
37	19/2/20	8	19/02/20 8:00:00	20	6P8	0	6	P	2020-02-19 08:00:00	0	0
38	19/2/20	8	19/02/20 8:00:00	20	6P9	0	6	P	2020-02-19 08:00:00	0	0
39	19/2/20	8	19/02/20 8:00:00	20	6P10	0	6	P	2020-02-19 08:00:00	0	0
40	19/2/20	10	19/02/20 10:00:00	18	2F1	0	2	F	2020-02-19 10:00:00	0.0833333	2
41	19/2/20	10	19/02/20 10:00:00	18	2F2	1	2	F	2020-02-19 10:00:00	0.0833333	2
42	19/2/20	10	19/02/20 10:00:00	18	2F3	8	2	F	2020-02-19 10:00:00	0.0833333	2
43	19/2/20	10	19/02/20 10:00:00	18	2F4	0	2	F	2020-02-19 10:00:00	0.0833333	2
44	19/2/20	10	19/02/20 10:00:00	18	2F5	0	2	F	2020-02-19 10:00:00	0.0833333	2
45	19/2/20	10	19/02/20 10:00:00	18	2F6	5	2	F	2020-02-19 10:00:00	0.0833333	2
46	19/2/20	10	19/02/20 10:00:00	18	2F7	3	2	F	2020-02-19 10:00:00	0.0833333	2
47	19/2/20	10	19/02/20 10:00:00	18	2F8	1	2	F	2020-02-19 10:00:00	0.0833333	2
48	19/2/20	10	19/02/20 10:00:00	18	2F9	1	2	F	2020-02-19 10:00:00	0.0833333	2
49	19/2/20	10	19/02/20 10:00:00	18	2F10	0	2	F	2020-02-19 10:00:00	0.0833333	2
50	19/2/20	10	19/02/20 10:00:00	18	2P1	0	2	P	2020-02-19 10:00:00	0.0833333	2
51	19/2/20	10	19/02/20 10:00:00	18	2P2	0	2	P	2020-02-19 10:00:00	0.0833333	2
52	19/2/20	10	19/02/20 10:00:00	18	2P3	0	2	P	2020-02-19 10:00:00	0.0833333	2
53	19/2/20	10	19/02/20 10:00:00	18	2P4	0	2	P	2020-02-19 10:00:00	0.0833333	2
54	19/2/20	10	19/02/20 10:00:00	18	2P5	0	2	P	2020-02-19 10:00:00	0.0833333	2
55	19/2/20	10	19/02/20 10:00:00	18	2P6	0	2	P	2020-02-19 10:00:00	0.0833333	2
56	19/2/20	10	19/02/20 10:00:00	18	2P7	0	2	P	2020-02-19 10:00:00	0.0833333	2
57	19/2/20	10	19/02/20 10:00:00	18	2P8	0	2	P	2020-02-19 10:00:00	0.0833333	2
58	19/2/20	10	19/02/20 10:00:00	18	2P9	0	2	P	2020-02-19 10:00:00	0.0833333	2
59	19/2/20	10	19/02/20 10:00:00	18	2P10	0	2	P	2020-02-19 10:00:00	0.0833333	2
60	19/2/20	10	19/02/20 10:00:00	24	6F1	6	6	F	2020-02-19 10:00:00	0.0833333	2
61	19/2/20	10	19/02/20 10:00:00	24	6F2	27	6	F	2020-02-19 10:00:00	0.0833333	2
62	19/2/20	10	19/02/20 10:00:00	24	6F3	36	6	F	2020-02-19 10:00:00	0.0833333	2
63	19/2/20	10	19/02/20 10:00:00	24	6F4	2	6	F	2020-02-19 10:00:00	0.0833333	2
64	19/2/20	10	19/02/20 10:00:00	24	6F5	2	6	F	2020-02-19 10:00:00	0.0833333	2
65	19/2/20	10	19/02/20 10:00:00	24	6F6	22	6	F	2020-02-19 10:00:00	0.0833333	2
66	19/2/20	10	19/02/20 10:00:00	24	6F7	98	6	F	2020-02-19 10:00:00	0.0833333	2
67	19/2/20	10	19/02/20 10:00:00	24	6F8	58	6	F	2020-02-19 10:00:00	0.0833333	2
68	19/2/20	10	19/02/20 10:00:00	24	6F9	0	6	F	2020-02-19 10:00:00	0.0833333	2
69	19/2/20	10	19/02/20 10:00:00	24	6F10	18	6	F	2020-02-19 10:00:00	0.0833333	2
70	19/2/20	10	19/02/20 10:00:00	24	6P1	7	6	P	2020-02-19 10:00:00	0.0833333	2
71	19/2/20	10	19/02/20 10:00:00	24	6P2	4	6	P	2020-02-19 10:00:00	0.0833333	2
72	19/2/20	10	19/02/20 10:00:00	24	6P3	10	6	P	2020-02-19 10:00:00	0.0833333	2
73	19/2/20	10	19/02/20 10:00:00	24	6P4	0	6	P	2020-02-19 10:00:00	0.0833333	2
74	19/2/20	10	19/02/20 10:00:00	24	6P5	0	6	P	2020-02-19 10:00:00	0.0833333	2
75	19/2/20	10	19/02/20 10:00:00	24	6P6	0	6	P	2020-02-19 10:00:00	0.0833333	2
76	19/2/20	10	19/02/20 10:00:00	24	6P7	0	6	P	2020-02-19 10:00:00	0.0833333	2
77	19/2/20	10	19/02/20 10:00:00	24	6P8	400	6	P	2020-02-19 10:00:00	0.0833333	2
78	19/2/20	10	19/02/20 10:00:00	24	6P9	18	6	P	2020-02-19 10:00:00	0.0833333	2
79	19/2/20	10	19/02/20 10:00:00	24	6P10	0	6	P	2020-02-19 10:00:00	0.0833333	2
80	19/2/20	12	19/02/20 12:00:00	18	2F1	0	2	F	2020-02-19 12:00:00	0.166667	4
81	19/2/20	12	19/02/20 12:00:00	18	2F2	5	2	F	2020-02-19 12:00:00	0.166667	4
82	19/2/20	12	19/02/20 12:00:00	18	2F3	6	2	F	2020-02-19 12:00:00	0.166667	4
83	19/2/20	12	19/02/20 12:00:00	18	2F4	0	2	F	2020-02-19 12:00:00	0.166667	4
84	19/2/20	12	19/02/20 12:00:00	18	2F5	0	2	F	2020-02-19 12:00:00	0.166667	4
85	19/2/20	12	19/02/20 12:00:00	18	2F6	8	2	F	2020-02-19 12:00:00	0.166667	4
86	19/2/20	12	19/02/20 12:00:00	18	2F7	0	2	F	2020-02-19 12:00:00	0.166667	4
87	19/2/20	12	19/02/20 12:00:00	18	2F8	0	2	F	2020-02-19 12:00:00	0.166667	4
88	19/2/20	12	19/02/20 12:00:00	18	2F9	0	2	F	2020-02-19 12:00:00	0.166667	4
89	19/2/20	12	19/02/20 12:00:00	18	2F10	0	2	F	2020-02-19 12:00:00	0.166667	4
90	19/2/20	12	19/02/20 12:00:00	18	2P1	0	2	P	2020-02-19 12:00:00	0.166667	4
91	19/2/20	12	19/02/20 12:00:00	18	2P2	0	2	P	2020-02-19 12:00:00	0.166667	4
92	19/2/20	12	19/02/20 12:00:00	18	2P3	0	2	P	2020-02-19 12:00:00	0.166667	4
93	19/2/20	12	19/02/20 12:00:00	18	2P4	0	2	P	2020-02-19 12:00:00	0.166667	4
94	19/2/20	12	19/02/20 12:00:00	18	2P5	0	2	P	2020-02-19 12:00:00	0.166667	4
95	19/2/20	12	19/02/20 12:00:00	18	2P6	0	2	P	2020-02-19 12:00:00	0.166667	4
96	19/2/20	12	19/02/20 12:00:00	18	2P7	0	2	P	2020-02-19 12:00:00	0.166667	4
97	19/2/20	12	19/02/20 12:00:00	18	2P8	0	2	P	2020-02-19 12:00:00	0.166667	4
98	19/2/20	12	19/02/20 12:00:00	18	2P9	0	2	P	2020-02-19 12:00:00	0.166667	4
99	19/2/20	12	19/02/20 12:00:00	18	2P10	0	2	P	2020-02-19 12:00:00	0.166667	4
100	19/2/20	12	19/02/20 12:00:00	28	6F1	14	6	F	2020-02-19 12:00:00	0.166667	4
101	19/2/20	12	19/02/20 12:00:00	28	6F2	37	6	F	2020-02-19 12:00:00	0.166667	4
102	19/2/20	12	19/02/20 12:00:00	28	6F3	18	6	F	2020-02-19 12:00:00	0.166667	4
103	19/2/20	12	19/02/20 12:00:00	28	6F4	0	6	F	2020-02-19 12:00:00	0.166667	4
104	19/2/20	12	19/02/20 12:00:00	28	6F5	2	6	F	2020-02-19 12:00:00	0.166667	4
105	19/2/20	12	19/02/20 12:00:00	28	6F6	14	6	F	2020-02-19 12:00:00	0.166667	4
106	19/2/20	12	19/02/20 12:00:00	28	6F7	140	6	F	2020-02-19 12:00:00	0.166667	4
107	19/2/20	12	19/02/20 12:00:00	28	6F8	29	6	F	2020-02-19 12:00:00	0.166667	4
108	19/2/20	12	19/02/20 12:00:00	28	6F9	0	6	F	2020-02-19 12:00:00	0.166667	4
109	19/2/20	12	19/02/20 12:00:00	28	6F10	11	6	F	2020-02-19 12:00:00	0.166667	4
110	19/2/20	12	19/02/20 12:00:00	28	6P1	1	6	P	2020-02-19 12:00:00	0.166667	4
111	19/2/20	12	19/02/20 12:00:00	28	6P2	27	6	P	2020-02-19 12:00:00	0.166667	4
112	19/2/20	12	19/02/20 12:00:00	28	6P3	2	6	P	2020-02-19 12:00:00	0.166667	4
113	19/2/20	12	19/02/20 12:00:00	28	6P4	0	6	P	2020-02-19 12:00:00	0.166667	4
114	19/2/20	12	19/02/20 12:00:00	28	6P5	58	6	P	2020-02-19 12:00:00	0.166667	4
115	19/2/20	12	19/02/20 12:00:00	28	6P6	0	6	P	2020-02-19 12:00:00	0.166667	4
116	19/2/20	12	19/02/20 12:00:00	28	6P7	0	6	P	2020-02-19 12:00:00	0.166667	4
117	19/2/20	12	19/02/20 12:00:00	28	6P8	2600	6	P	2020-02-19 12:00:00	0.166667	4
118	19/2/20	12	19/02/20 12:00:00	28	6P9	86	6	P	2020-02-19 12:00:00	0.166667	4
119	19/2/20	12	19/02/20 12:00:00	28	6P10	10	6	P	2020-02-19 12:00:00	0.166667	4
120	19/2/20	12	19/02/20 12:00:00	22	5F1	10	5	F	2020-02-19 12:00:00	0.166667	4
121	19/2/20	12	19/02/20 12:00:00	22	5F2	2	5	F	2020-02-19 12:00:00	0.166667	4
122	19/2/20	12	19/02/20 12:00:00	22	5F3	6	5	F	2020-02-19 12:00:00	0.166667	4
123	19/2/20	12	19/02/20 12:00:00	22	5F4	0	5	F	2020-02-19 12:00:00	0.166667	4
124	19/2/20	12	19/02/20 12:00:00	22	5F5	0	5	F	2020-02-19 12:00:00	0.166667	4
125	19/2/20	12	19/02/20 12:00:00	22	5F6	30	5	F	2020-02-19 12:00:00	0.166667	4
126	19/2/20	12	19/02/20 12:00:00	22	5F7	23	5	F	2020-02-19 12:00:00	0.166667	4
127	19/2/20	12	19/02/20 12:00:00	22	5F8	3	5	F	2020-02-19 12:00:00	0.166667	4
128	19/2/20	12	19/02/20 12:00:00	22	5F9	138	5	F	2020-02-19 12:00:00	0.166667	4
129	19/2/20	12	19/02/20 12:00:00	22	5F10	4	5	F	2020-02-19 12:00:00	0.166667	4
130	19/2/20	12	19/02/20 12:00:00	22	5P1	0	5	P	2020-02-19 12:00:00	0.166667	4
131	19/2/20	12	19/02/20 12:00:00	22	5P2	0	5	P	2020-02-19 12:00:00	0.166667	4
132	19/2/20	12	19/02/20 12:00:00	22	5P3	0	5	P	2020-02-19 12:00:00	0.166667	4
133	19/2/20	12	19/02/20 12:00:00	22	5P4	0	5	P	2020-02-19 12:00:00	0.166667	4
134	19/2/20	12	19/02/20 12:00:00	22	5P5	0	5	P	2020-02-19 12:00:00	0.166667	4
135	19/2/20	12	19/02/20 12:00:00	22	5P6	0	5	P	2020-02-19 12:00:00	0.166667	4
136	19/2/20	12	19/02/20 12:00:00	22	5P7	0	5	P	2020-02-19 12:00:00	0.166667	4
137	19/2/20	12	19/02/20 12:00:00	22	5P8	0	5	P	2020-02-19 12:00:00	0.166667	4
138	19/2/20	12	19/02/20 12:00:00	22	5P9	0	5	P	2020-02-19 12:00:00	0.166667	4
139	19/2/20	12	19/02/20 12:00:00	22	5P10	0	5	P	2020-02-19 12:00:00	0.166667	4
140	19/2/20	14	19/02/20 14:00:00	18	2F1	3	2	F	2020-02-19 14:00:00	0.25	6
141	19/2/20	14	19/02/20 14:00:00	18	2F2	2	2	F	2020-02-19 14:00:00	0.25	6
142	19/2/20	14	19/02/20 14:00:00	18	2F3	2	2	F	2020-02-19 14:00:00	0.25	6
143	19/2/20	14	19/02/20 14:00:00	18	2F4	4	2	F	2020-02-19 14:00:00	0.25	6
144	19/2/20	14	19/02/20 14:00:00	18	2F5	1	2	F	2020-02-19 14:00:00	0.25	6
145	19/2/20	14	19/02/20 14:00:00	18	2F6	4	2	F	2020-02-19 14:00:00	0.25	6
146	19/2/20	14	19/02/20 14:00:00	18	2F7	1	2	F	2020-02-19 14:00:00	0.25	6
147	19/2/20	14	19/02/20 14:00:00	18	2F8	0	2	F	2020-02-19 14:00:00	0.25	6
148	19/2/20	14	19/02/20 14:00:00	18	2F9	1	2	F	2020-02-19 14:00:00	0.25	6
149	19/2/20	14	19/02/20 14:00:00	18	2F10	0	2	F	2020-02-19 14:00:00	0.25	6
150	19/2/20	14	19/02/20 14:00:00	18	2P1	0	2	P	2020-02-19 14:00:00	0.25	6
151	19/2/20	14	19/02/20 14:00:00	18	2P2	0	2	P	2020-02-19 14:00:00	0.25	6
152	19/2/20	14	19/02/20 14:00:00	18	2P3	0	2	P	2020-02-19 14:00:00	0.25	6
153	19/2/20	14	19/02/20 14:00:00	18	2P4	0	2	P	2020-02-19 14:00:00	0.25	6
154	19/2/20	14	19/02/20 14:00:00	18	2P5	0	2	P	2020-02-19 14:00:00	0.25	6
155	19/2/20	14	19/02/20 14:00:00	18	2P6	1	2	P	2020-02-19 14:00:00	0.25	6
156	19/2/20	14	19/02/20 14:00:00	18	2P7	0	2	P	2020-02-19 14:00:00	0.25	6
157	19/2/20	14	19/02/20 14:00:00	18	2P8	0	2	P	2020-02-19 14:00:00	0.25	6
158	19/2/20	14	19/02/20 14:00:00	18	2P9	1	2	P	2020-02-19 14:00:00	0.25	6
159	19/2/20	14	19/02/20 14:00:00	18	2P10	0	2	P	2020-02-19 14:00:00	0.25	6
160	19/2/20	14	19/02/20 14:00:00	32	6F1	3	6	F	2020-02-19 14:00:00	0.25	6
161	19/2/20	14	19/02/20 14:00:00	32	6F2	4	6	F	2020-02-19 14:00:00	0.25	6
162	19/2/20	14	19/02/20 14:00:00	32	6F3	9	6	F	2020-02-19 14:00:00	0.25	6
163	19/2/20	14	19/02/20 14:00:00	32	6F4	0	6	F	2020-02-19 14:00:00	0.25	6
164	19/2/20	14	19/02/20 14:00:00	32	6F5	3	6	F	2020-02-19 14:00:00	0.25	6
165	19/2/20	14	19/02/20 14:00:00	32	6F6	9	6	F	2020-02-19 14:00:00	0.25	6
166	19/2/20	14	19/02/20 14:00:00	32	6F7	98	6	F	2020-02-19 14:00:00	0.25	6
167	19/2/20	14	19/02/20 14:00:00	32	6F8	17	6	F	2020-02-19 14:00:00	0.25	6
168	19/2/20	14	19/02/20 14:00:00	32	6F9	0	6	F	2020-02-19 14:00:00	0.25	6
169	19/2/20	14	19/02/20 14:00:00	32	6F10	0	6	F	2020-02-19 14:00:00	0.25	6
170	19/2/20	14	19/02/20 14:00:00	32	6P1	2	6	P	2020-02-19 14:00:00	0.25	6
171	19/2/20	14	19/02/20 14:00:00	32	6P2	3	6	P	2020-02-19 14:00:00	0.25	6
172	19/2/20	14	19/02/20 14:00:00	32	6P3	0	6	P	2020-02-19 14:00:00	0.25	6
173	19/2/20	14	19/02/20 14:00:00	32	6P4	0	6	P	2020-02-19 14:00:00	0.25	6
174	19/2/20	14	19/02/20 14:00:00	32	6P5	0	6	P	2020-02-19 14:00:00	0.25	6
175	19/2/20	14	19/02/20 14:00:00	32	6P6	0	6	P	2020-02-19 14:00:00	0.25	6
176	19/2/20	14	19/02/20 14:00:00	32	6P7	0	6	P	2020-02-19 14:00:00	0.25	6
177	19/2/20	14	19/02/20 14:00:00	32	6P8	195	6	P	2020-02-19 14:00:00	0.25	6
178	19/2/20	14	19/02/20 14:00:00	32	6P9	18	6	P	2020-02-19 14:00:00	0.25	6
179	19/2/20	14	19/02/20 14:00:00	32	6P10	62	6	P	2020-02-19 14:00:00	0.25	6
180	19/2/20	14	19/02/20 14:00:00	26	5F1	59	5	F	2020-02-19 14:00:00	0.25	6
181	19/2/20	14	19/02/20 14:00:00	26	5F2	6	5	F	2020-02-19 14:00:00	0.25	6
182	19/2/20	14	19/02/20 14:00:00	26	5F3	5	5	F	2020-02-19 14:00:00	0.25	6
183	19/2/20	14	19/02/20 14:00:00	26	5F4	0	5	F	2020-02-19 14:00:00	0.25	6
184	19/2/20	14	19/02/20 14:00:00	26	5F5	5	5	F	2020-02-19 14:00:00	0.25	6
185	19/2/20	14	19/02/20 14:00:00	26	5F6	2	5	F	2020-02-19 14:00:00	0.25	6
186	19/2/20	14	19/02/20 14:00:00	26	5F7	8	5	F	2020-02-19 14:00:00	0.25	6
187	19/2/20	14	19/02/20 14:00:00	26	5F8	19	5	F	2020-02-19 14:00:00	0.25	6
188	19/2/20	14	19/02/20 14:00:00	26	5F9	58	5	F	2020-02-19 14:00:00	0.25	6
189	19/2/20	14	19/02/20 14:00:00	26	5F10	5	5	F	2020-02-19 14:00:00	0.25	6
190	19/2/20	14	19/02/20 14:00:00	26	5P1	0	5	P	2020-02-19 14:00:00	0.25	6
191	19/2/20	14	19/02/20 14:00:00	26	5P2	578	5	P	2020-02-19 14:00:00	0.25	6
192	19/2/20	14	19/02/20 14:00:00	26	5P3	282	5	P	2020-02-19 14:00:00	0.25	6
193	19/2/20	14	19/02/20 14:00:00	26	5P4	0	5	P	2020-02-19 14:00:00	0.25	6
194	19/2/20	14	19/02/20 14:00:00	26	5P5	25	5	P	2020-02-19 14:00:00	0.25	6
195	19/2/20	14	19/02/20 14:00:00	26	5P6	0	5	P	2020-02-19 14:00:00	0.25	6
196	19/2/20	14	19/02/20 14:00:00	26	5P7	0	5	P	2020-02-19 14:00:00	0.25	6
197	19/2/20	14	19/02/20 14:00:00	26	5P8	232	5	P	2020-02-19 14:00:00	0.25	6
198	19/2/20	14	19/02/20 14:00:00	26	5P9	0	5	P	2020-02-19 14:00:00	0.25	6
199	19/2/20	14	19/02/20 14:00:00	26	5P10	352	5	P	2020-02-19 14:00:00	0.25	6
200	19/2/20	16	19/02/20 16:00:00	18	2F1	0	2	F	2020-02-19 16:00:00	0.333333	8
201	19/2/20	16	19/02/20 16:00:00	18	2F2	2	2	F	2020-02-19 16:00:00	0.333333	8
202	19/2/20	16	19/02/20 16:00:00	18	2F3	8	2	F	2020-02-19 16:00:00	0.333333	8
203	19/2/20	16	19/02/20 16:00:00	18	2F4	5	2	F	2020-02-19 16:00:00	0.333333	8
204	19/2/20	16	19/02/20 16:00:00	18	2F5	0	2	F	2020-02-19 16:00:00	0.333333	8
205	19/2/20	16	19/02/20 16:00:00	18	2F6	9	2	F	2020-02-19 16:00:00	0.333333	8
206	19/2/20	16	19/02/20 16:00:00	18	2F7	0	2	F	2020-02-19 16:00:00	0.333333	8
207	19/2/20	16	19/02/20 16:00:00	18	2F8	0	2	F	2020-02-19 16:00:00	0.333333	8
208	19/2/20	16	19/02/20 16:00:00	18	2F9	0	2	F	2020-02-19 16:00:00	0.333333	8
209	19/2/20	16	19/02/20 16:00:00	18	2F10	0	2	F	2020-02-19 16:00:00	0.333333	8
210	19/2/20	16	19/02/20 16:00:00	18	2P1	0	2	P	2020-02-19 16:00:00	0.333333	8
211	19/2/20	16	19/02/20 16:00:00	18	2P2	0	2	P	2020-02-19 16:00:00	0.333333	8
212	19/2/20	16	19/02/20 16:00:00	18	2P3	0	2	P	2020-02-19 16:00:00	0.333333	8
213	19/2/20	16	19/02/20 16:00:00	18	2P4	12	2	P	2020-02-19 16:00:00	0.333333	8
214	19/2/20	16	19/02/20 16:00:00	18	2P5	0	2	P	2020-02-19 16:00:00	0.333333	8
215	19/2/20	16	19/02/20 16:00:00	18	2P6	33	2	P	2020-02-19 16:00:00	0.333333	8
216	19/2/20	16	19/02/20 16:00:00	18	2P7	0	2	P	2020-02-19 16:00:00	0.333333	8
217	19/2/20	16	19/02/20 16:00:00	18	2P8	4	2	P	2020-02-19 16:00:00	0.333333	8
218	19/2/20	16	19/02/20 16:00:00	18	2P9	0	2	P	2020-02-19 16:00:00	0.333333	8
219	19/2/20	16	19/02/20 16:00:00	18	2P10	1	2	P	2020-02-19 16:00:00	0.333333	8
220	19/2/20	16	19/02/20 16:00:00	36	6F1	2	6	F	2020-02-19 16:00:00	0.333333	8
221	19/2/20	16	19/02/20 16:00:00	36	6F2	3	6	F	2020-02-19 16:00:00	0.333333	8
222	19/2/20	16	19/02/20 16:00:00	36	6F3	3	6	F	2020-02-19 16:00:00	0.333333	8
223	19/2/20	16	19/02/20 16:00:00	36	6F4	2	6	F	2020-02-19 16:00:00	0.333333	8
224	19/2/20	16	19/02/20 16:00:00	36	6F5	6	6	F	2020-02-19 16:00:00	0.333333	8
225	19/2/20	16	19/02/20 16:00:00	36	6F6	2	6	F	2020-02-19 16:00:00	0.333333	8
226	19/2/20	16	19/02/20 16:00:00	36	6F7	28	6	F	2020-02-19 16:00:00	0.333333	8
227	19/2/20	16	19/02/20 16:00:00	36	6F8	17	6	F	2020-02-19 16:00:00	0.333333	8
228	19/2/20	16	19/02/20 16:00:00	36	6F9	6	6	F	2020-02-19 16:00:00	0.333333	8
229	19/2/20	16	19/02/20 16:00:00	36	6F10	12	6	F	2020-02-19 16:00:00	0.333333	8
230	19/2/20	16	19/02/20 16:00:00	36	6P1	0	6	P	2020-02-19 16:00:00	0.333333	8
231	19/2/20	16	19/02/20 16:00:00	36	6P2	465	6	P	2020-02-19 16:00:00	0.333333	8
232	19/2/20	16	19/02/20 16:00:00	36	6P3	0	6	P	2020-02-19 16:00:00	0.333333	8
233	19/2/20	16	19/02/20 16:00:00	36	6P4	0	6	P	2020-02-19 16:00:00	0.333333	8
234	19/2/20	16	19/02/20 16:00:00	36	6P5	0	6	P	2020-02-19 16:00:00	0.333333	8
235	19/2/20	16	19/02/20 16:00:00	36	6P6	0	6	P	2020-02-19 16:00:00	0.333333	8
236	19/2/20	16	19/02/20 16:00:00	36	6P7	1	6	P	2020-02-19 16:00:00	0.333333	8
237	19/2/20	16	19/02/20 16:00:00	36	6P8	8	6	P	2020-02-19 16:00:00	0.333333	8
238	19/2/20	16	19/02/20 16:00:00	36	6P9	3	6	P	2020-02-19 16:00:00	0.333333	8
239	19/2/20	16	19/02/20 16:00:00	36	6P10	58	6	P	2020-02-19 16:00:00	0.333333	8
240	19/2/20	16	19/02/20 16:00:00	30	5F1	24	5	F	2020-02-19 16:00:00	0.333333	8
241	19/2/20	16	19/02/20 16:00:00	30	5F2	0	5	F	2020-02-19 16:00:00	0.333333	8
242	19/2/20	16	19/02/20 16:00:00	30	5F3	0	5	F	2020-02-19 16:00:00	0.333333	8
243	19/2/20	16	19/02/20 16:00:00	30	5F4	0	5	F	2020-02-19 16:00:00	0.333333	8
244	19/2/20	16	19/02/20 16:00:00	30	5F5	21	5	F	2020-02-19 16:00:00	0.333333	8
245	19/2/20	16	19/02/20 16:00:00	30	5F6	152	5	F	2020-02-19 16:00:00	0.333333	8
246	19/2/20	16	19/02/20 16:00:00	30	5F7	5	5	F	2020-02-19 16:00:00	0.333333	8
247	19/2/20	16	19/02/20 16:00:00	30	5F8	12	5	F	2020-02-19 16:00:00	0.333333	8
248	19/2/20	16	19/02/20 16:00:00	30	5F9	33	5	F	2020-02-19 16:00:00	0.333333	8
249	19/2/20	16	19/02/20 16:00:00	30	5F10	8	5	F	2020-02-19 16:00:00	0.333333	8
250	19/2/20	16	19/02/20 16:00:00	30	5P1	0	5	P	2020-02-19 16:00:00	0.333333	8
251	19/2/20	16	19/02/20 16:00:00	30	5P2	115	5	P	2020-02-19 16:00:00	0.333333	8
252	19/2/20	16	19/02/20 16:00:00	30	5P3	0	5	P	2020-02-19 16:00:00	0.333333	8
253	19/2/20	16	19/02/20 16:00:00	30	5P4	2	5	P	2020-02-19 16:00:00	0.333333	8
254	19/2/20	16	19/02/20 16:00:00	30	5P5	0	5	P	2020-02-19 16:00:00	0.333333	8
255	19/2/20	16	19/02/20 16:00:00	30	5P6	26	5	P	2020-02-19 16:00:00	0.333333	8
256	19/2/20	16	19/02/20 16:00:00	30	5P7	0	5	P	2020-02-19 16:00:00	0.333333	8
257	19/2/20	16	19/02/20 16:00:00	30	5P8	466	5	P	2020-02-19 16:00:00	0.333333	8
258	19/2/20	16	19/02/20 16:00:00	30	5P9	0	5	P	2020-02-19 16:00:00	0.333333	8
259	19/2/20	16	19/02/20 16:00:00	30	5P10	42	5	P	2020-02-19 16:00:00	0.333333	8
260	19/2/20	16	19/02/20 16:00:00	24	4F1	12	4	F	2020-02-19 16:00:00	0.333333	8
261	19/2/20	16	19/02/20 16:00:00	24	4F2	4	4	F	2020-02-19 16:00:00	0.333333	8
262	19/2/20	16	19/02/20 16:00:00	24	4F3	19	4	F	2020-02-19 16:00:00	0.333333	8
263	19/2/20	16	19/02/20 16:00:00	24	4F4	27	4	F	2020-02-19 16:00:00	0.333333	8
264	19/2/20	16	19/02/20 16:00:00	24	4F5	10	4	F	2020-02-19 16:00:00	0.333333	8
265	19/2/20	16	19/02/20 16:00:00	24	4F6	10	4	F	2020-02-19 16:00:00	0.333333	8
266	19/2/20	16	19/02/20 16:00:00	24	4F7	64	4	F	2020-02-19 16:00:00	0.333333	8
267	19/2/20	16	19/02/20 16:00:00	24	4F8	31	4	F	2020-02-19 16:00:00	0.333333	8
268	19/2/20	16	19/02/20 16:00:00	24	4F9	0	4	F	2020-02-19 16:00:00	0.333333	8
269	19/2/20	16	19/02/20 16:00:00	24	4F10	42	4	F	2020-02-19 16:00:00	0.333333	8
270	19/2/20	16	19/02/20 16:00:00	24	4P1	0	4	P	2020-02-19 16:00:00	0.333333	8
271	19/2/20	16	19/02/20 16:00:00	24	4P2	356	4	P	2020-02-19 16:00:00	0.333333	8
272	19/2/20	16	19/02/20 16:00:00	24	4P3	769	4	P	2020-02-19 16:00:00	0.333333	8
273	19/2/20	16	19/02/20 16:00:00	24	4P4	0	4	P	2020-02-19 16:00:00	0.333333	8
274	19/2/20	16	19/02/20 16:00:00	24	4P5	0	4	P	2020-02-19 16:00:00	0.333333	8
275	19/2/20	16	19/02/20 16:00:00	24	4P6	0	4	P	2020-02-19 16:00:00	0.333333	8
276	19/2/20	16	19/02/20 16:00:00	24	4P7	0	4	P	2020-02-19 16:00:00	0.333333	8
277	19/2/20	16	19/02/20 16:00:00	24	4P8	237	4	P	2020-02-19 16:00:00	0.333333	8
278	19/2/20	16	19/02/20 16:00:00	24	4P9	0	4	P	2020-02-19 16:00:00	0.333333	8
279	19/2/20	16	19/02/20 16:00:00	24	4P10	142	4	P	2020-02-19 16:00:00	0.333333	8
280	19/2/21	16	19/02/20 16:00:00	14	1F1	0	1	F	2020-02-19 16:00:00	0.333333	8
281	19/2/22	16	19/02/20 16:00:00	14	1F2	0	1	F	2020-02-19 16:00:00	0.333333	8
282	19/2/23	16	19/02/20 16:00:00	14	1F3	0	1	F	2020-02-19 16:00:00	0.333333	8
283	19/2/24	16	19/02/20 16:00:00	14	1F4	0	1	F	2020-02-19 16:00:00	0.333333	8
284	19/2/25	16	19/02/20 16:00:00	14	1F5	0	1	F	2020-02-19 16:00:00	0.333333	8
285	19/2/26	16	19/02/20 16:00:00	14	1F6	0	1	F	2020-02-19 16:00:00	0.333333	8
286	19/2/27	16	19/02/20 16:00:00	14	1F7	0	1	F	2020-02-19 16:00:00	0.333333	8
287	19/2/28	16	19/02/20 16:00:00	14	1F8	0	1	F	2020-02-19 16:00:00	0.333333	8
288	19/2/29	16	19/02/20 16:00:00	14	1F9	0	1	F	2020-02-19 16:00:00	0.333333	8
289	19/2/29	16	19/02/20 16:00:00	14	1F10	0	1	F	2020-02-19 16:00:00	0.333333	8
290	19/2/29	16	19/02/20 16:00:00	14	1P1	0	1	P	2020-02-19 16:00:00	0.333333	8
291	19/2/29	16	19/02/20 16:00:00	14	1P2	0	1	P	2020-02-19 16:00:00	0.333333	8
292	19/2/29	16	19/02/20 16:00:00	14	1P3	0	1	P	2020-02-19 16:00:00	0.333333	8
293	19/2/29	16	19/02/20 16:00:00	14	1P4	0	1	P	2020-02-19 16:00:00	0.333333	8
294	19/2/29	16	19/02/20 16:00:00	14	1P5	0	1	P	2020-02-19 16:00:00	0.333333	8
295	19/2/29	16	19/02/20 16:00:00	14	1P6	0	1	P	2020-02-19 16:00:00	0.333333	8
296	19/2/29	16	19/02/20 16:00:00	14	1P7	0	1	P	2020-02-19 16:00:00	0.333333	8
297	19/2/29	16	19/02/20 16:00:00	14	1P8	0	1	P	2020-02-19 16:00:00	0.333333	8
298	19/2/29	16	19/02/20 16:00:00	14	1P9	0	1	P	2020-02-19 16:00:00	0.333333	8
299	19/2/30	16	19/02/20 16:00:00	14	1P10	0	1	P	2020-02-19 16:00:00	0.333333	8
300	19/2/20	18	19/02/20 18:00:00	16	2F1	1	2	F	2020-02-19 18:00:00	0.416667	10
301	19/2/20	18	19/02/20 18:00:00	16	2F2	2	2	F	2020-02-19 18:00:00	0.416667	10
302	19/2/20	18	19/02/20 18:00:00	16	2F3	1	2	F	2020-02-19 18:00:00	0.416667	10
303	19/2/20	18	19/02/20 18:00:00	16	2F4	1	2	F	2020-02-19 18:00:00	0.416667	10
304	19/2/20	18	19/02/20 18:00:00	16	2F5	0	2	F	2020-02-19 18:00:00	0.416667	10
305	19/2/20	18	19/02/20 18:00:00	16	2F6	3	2	F	2020-02-19 18:00:00	0.416667	10
306	19/2/20	18	19/02/20 18:00:00	16	2F7	1	2	F	2020-02-19 18:00:00	0.416667	10
307	19/2/20	18	19/02/20 18:00:00	16	2F8	0	2	F	2020-02-19 18:00:00	0.416667	10
308	19/2/20	18	19/02/20 18:00:00	16	2F9	0	2	F	2020-02-19 18:00:00	0.416667	10
309	19/2/20	18	19/02/20 18:00:00	16	2F10	0	2	F	2020-02-19 18:00:00	0.416667	10
310	19/2/20	18	19/02/20 18:00:00	16	2P1	0	2	P	2020-02-19 18:00:00	0.416667	10
311	19/2/20	18	19/02/20 18:00:00	16	2P2	0	2	P	2020-02-19 18:00:00	0.416667	10
312	19/2/20	18	19/02/20 18:00:00	16	2P3	0	2	P	2020-02-19 18:00:00	0.416667	10
313	19/2/20	18	19/02/20 18:00:00	16	2P4	25	2	P	2020-02-19 18:00:00	0.416667	10
314	19/2/20	18	19/02/20 18:00:00	16	2P5	0	2	P	2020-02-19 18:00:00	0.416667	10
315	19/2/20	18	19/02/20 18:00:00	16	2P6	1551	2	P	2020-02-19 18:00:00	0.416667	10
316	19/2/20	18	19/02/20 18:00:00	16	2P7	0	2	P	2020-02-19 18:00:00	0.416667	10
317	19/2/20	18	19/02/20 18:00:00	16	2P8	78	2	P	2020-02-19 18:00:00	0.416667	10
318	19/2/20	18	19/02/20 18:00:00	16	2P9	0	2	P	2020-02-19 18:00:00	0.416667	10
319	19/2/20	18	19/02/20 18:00:00	16	2P10	1	2	P	2020-02-19 18:00:00	0.416667	10
320	19/2/20	18	19/02/20 18:00:00	40	6F1	0	6	F	2020-02-19 18:00:00	0.416667	10
321	19/2/20	18	19/02/20 18:00:00	40	6F2	0	6	F	2020-02-19 18:00:00	0.416667	10
322	19/2/20	18	19/02/20 18:00:00	40	6F3	12	6	F	2020-02-19 18:00:00	0.416667	10
323	19/2/20	18	19/02/20 18:00:00	40	6F4	0	6	F	2020-02-19 18:00:00	0.416667	10
324	19/2/21	18	19/02/20 18:00:00	40	6F5	0	6	F	2020-02-19 18:00:00	0.416667	10
325	19/2/22	18	19/02/20 18:00:00	40	6F6	0	6	F	2020-02-19 18:00:00	0.416667	10
326	19/2/23	18	19/02/20 18:00:00	40	6F7	36	6	F	2020-02-19 18:00:00	0.416667	10
327	19/2/24	18	19/02/20 18:00:00	40	6F8	8	6	F	2020-02-19 18:00:00	0.416667	10
328	19/2/25	18	19/02/20 18:00:00	40	6F9	5	6	F	2020-02-19 18:00:00	0.416667	10
329	19/2/20	18	19/02/20 18:00:00	40	6F10	0	6	F	2020-02-19 18:00:00	0.416667	10
330	19/2/20	18	19/02/20 18:00:00	40	6P1	0	6	P	2020-02-19 18:00:00	0.416667	10
331	19/2/20	18	19/02/20 18:00:00	40	6P2	0	6	P	2020-02-19 18:00:00	0.416667	10
332	19/2/20	18	19/02/20 18:00:00	40	6P3	0	6	P	2020-02-19 18:00:00	0.416667	10
333	19/2/20	18	19/02/20 18:00:00	40	6P4	2	6	P	2020-02-19 18:00:00	0.416667	10
334	19/2/20	18	19/02/20 18:00:00	40	6P5	0	6	P	2020-02-19 18:00:00	0.416667	10
335	19/2/20	18	19/02/20 18:00:00	40	6P6	0	6	P	2020-02-19 18:00:00	0.416667	10
336	19/2/20	18	19/02/20 18:00:00	40	6P7	0	6	P	2020-02-19 18:00:00	0.416667	10
337	19/2/20	18	19/02/20 18:00:00	40	6P8	0	6	P	2020-02-19 18:00:00	0.416667	10
338	19/2/20	18	19/02/20 18:00:00	40	6P9	3	6	P	2020-02-19 18:00:00	0.416667	10
339	19/2/20	18	19/02/20 18:00:00	40	6P10	1	6	P	2020-02-19 18:00:00	0.416667	10
340	19/2/20	18	19/02/20 18:00:00	34	5F1	52	5	F	2020-02-19 18:00:00	0.416667	10
341	19/2/20	18	19/02/20 18:00:00	34	5F2	0	5	F	2020-02-19 18:00:00	0.416667	10
342	19/2/20	18	19/02/20 18:00:00	34	5F3	0	5	F	2020-02-19 18:00:00	0.416667	10
343	19/2/20	18	19/02/20 18:00:00	34	5F4	0	5	F	2020-02-19 18:00:00	0.416667	10
344	19/2/20	18	19/02/20 18:00:00	34	5F5	9	5	F	2020-02-19 18:00:00	0.416667	10
345	19/2/20	18	19/02/20 18:00:00	34	5F6	35	5	F	2020-02-19 18:00:00	0.416667	10
346	19/2/20	18	19/02/20 18:00:00	34	5F7	4	5	F	2020-02-19 18:00:00	0.416667	10
347	19/2/20	18	19/02/20 18:00:00	34	5F8	3	5	F	2020-02-19 18:00:00	0.416667	10
348	19/2/20	18	19/02/20 18:00:00	34	5F9	40	5	F	2020-02-19 18:00:00	0.416667	10
349	19/2/20	18	19/02/20 18:00:00	34	5F10	2	5	F	2020-02-19 18:00:00	0.416667	10
350	19/2/20	18	19/02/20 18:00:00	34	5P1	16	5	P	2020-02-19 18:00:00	0.416667	10
351	19/2/20	18	19/02/20 18:00:00	34	5P2	155	5	P	2020-02-19 18:00:00	0.416667	10
352	19/2/20	18	19/02/20 18:00:00	34	5P3	0	5	P	2020-02-19 18:00:00	0.416667	10
353	19/2/20	18	19/02/20 18:00:00	34	5P4	0	5	P	2020-02-19 18:00:00	0.416667	10
354	19/2/20	18	19/02/20 18:00:00	34	5P5	0	5	P	2020-02-19 18:00:00	0.416667	10
355	19/2/20	18	19/02/20 18:00:00	34	5P6	0	5	P	2020-02-19 18:00:00	0.416667	10
356	19/2/20	18	19/02/20 18:00:00	34	5P7	0	5	P	2020-02-19 18:00:00	0.416667	10
357	19/2/20	18	19/02/20 18:00:00	34	5P8	23	5	P	2020-02-19 18:00:00	0.416667	10
358	19/2/20	18	19/02/20 18:00:00	34	5P9	16	5	P	2020-02-19 18:00:00	0.416667	10
359	19/2/20	18	19/02/20 18:00:00	34	5P10	6	5	P	2020-02-19 18:00:00	0.416667	10
360	19/2/20	18	19/02/20 18:00:00	28	4F1	19	4	F	2020-02-19 18:00:00	0.416667	10
361	19/2/20	18	19/02/20 18:00:00	28	4F2	28	4	F	2020-02-19 18:00:00	0.416667	10
362	19/2/20	18	19/02/20 18:00:00	28	4F3	8	4	F	2020-02-19 18:00:00	0.416667	10
363	19/2/20	18	19/02/20 18:00:00	28	4F4	10	4	F	2020-02-19 18:00:00	0.416667	10
364	19/2/20	18	19/02/20 18:00:00	28	4F5	4	4	F	2020-02-19 18:00:00	0.416667	10
365	19/2/20	18	19/02/20 18:00:00	28	4F6	2	4	F	2020-02-19 18:00:00	0.416667	10
366	19/2/20	18	19/02/20 18:00:00	28	4F7	37	4	F	2020-02-19 18:00:00	0.416667	10
367	19/2/20	18	19/02/20 18:00:00	28	4F8	41	4	F	2020-02-19 18:00:00	0.416667	10
368	19/2/20	18	19/02/20 18:00:00	28	4F9	0	4	F	2020-02-19 18:00:00	0.416667	10
369	19/2/20	18	19/02/20 18:00:00	28	4F10	37	4	F	2020-02-19 18:00:00	0.416667	10
370	19/2/20	18	19/02/20 18:00:00	28	4P1	0	4	P	2020-02-19 18:00:00	0.416667	10
371	19/2/20	18	19/02/20 18:00:00	28	4P2	0	4	P	2020-02-19 18:00:00	0.416667	10
372	19/2/20	18	19/02/20 18:00:00	28	4P3	1400	4	P	2020-02-19 18:00:00	0.416667	10
373	19/2/20	18	19/02/20 18:00:00	28	4P4	0	4	P	2020-02-19 18:00:00	0.416667	10
374	19/2/20	18	19/02/20 18:00:00	28	4P5	115	4	P	2020-02-19 18:00:00	0.416667	10
375	19/2/20	18	19/02/20 18:00:00	28	4P6	1180	4	P	2020-02-19 18:00:00	0.416667	10
376	19/2/20	18	19/02/20 18:00:00	28	4P7	1900	4	P	2020-02-19 18:00:00	0.416667	10
377	19/2/20	18	19/02/20 18:00:00	28	4P8	1550	4	P	2020-02-19 18:00:00	0.416667	10
378	19/2/20	18	19/02/20 18:00:00	28	4P9	0	4	P	2020-02-19 18:00:00	0.416667	10
379	19/2/20	18	19/02/20 18:00:00	28	4P10	30	4	P	2020-02-19 18:00:00	0.416667	10
380	19/2/20	18	19/02/20 18:00:00	22	3F1	82	3	F	2020-02-19 18:00:00	0.416667	10
381	19/2/20	18	19/02/20 18:00:00	22	3F2	84	3	F	2020-02-19 18:00:00	0.416667	10
382	19/2/20	18	19/02/20 18:00:00	22	3F3	10	3	F	2020-02-19 18:00:00	0.416667	10
383	19/2/20	18	19/02/20 18:00:00	22	3F4	0	3	F	2020-02-19 18:00:00	0.416667	10
384	19/2/20	18	19/02/20 18:00:00	22	3F5	158	3	F	2020-02-19 18:00:00	0.416667	10
385	19/2/20	18	19/02/20 18:00:00	22	3F6	42	3	F	2020-02-19 18:00:00	0.416667	10
386	19/2/20	18	19/02/20 18:00:00	22	3F7	5	3	F	2020-02-19 18:00:00	0.416667	10
387	19/2/20	18	19/02/20 18:00:00	22	3F8	12	3	F	2020-02-19 18:00:00	0.416667	10
388	19/2/20	18	19/02/20 18:00:00	22	3F9	75	3	F	2020-02-19 18:00:00	0.416667	10
389	19/2/20	18	19/02/20 18:00:00	22	3F10	46	3	F	2020-02-19 18:00:00	0.416667	10
390	19/2/20	18	19/02/20 18:00:00	22	3P1	0	3	P	2020-02-19 18:00:00	0.416667	10
391	19/2/20	18	19/02/20 18:00:00	22	3P2	5	3	P	2020-02-19 18:00:00	0.416667	10
392	19/2/20	18	19/02/20 18:00:00	22	3P3	5	3	P	2020-02-19 18:00:00	0.416667	10
393	19/2/20	18	19/02/20 18:00:00	22	3P4	17	3	P	2020-02-19 18:00:00	0.416667	10
394	19/2/20	18	19/02/20 18:00:00	22	3P5	75	3	P	2020-02-19 18:00:00	0.416667	10
395	19/2/20	18	19/02/20 18:00:00	22	3P6	0	3	P	2020-02-19 18:00:00	0.416667	10
396	19/2/20	18	19/02/20 18:00:00	22	3P7	38	3	P	2020-02-19 18:00:00	0.416667	10
397	19/2/20	18	19/02/20 18:00:00	22	3P8	0	3	P	2020-02-19 18:00:00	0.416667	10
398	19/2/20	18	19/02/20 18:00:00	22	3P9	38	3	P	2020-02-19 18:00:00	0.416667	10
399	19/2/20	18	19/02/20 18:00:00	22	3P10	52	3	P	2020-02-19 18:00:00	0.416667	10
400	19/2/20	18	19/02/20 18:00:00	10	1F1	0	1	F	2020-02-19 18:00:00	0.416667	10
401	19/2/20	18	19/02/20 18:00:00	10	1F2	0	1	F	2020-02-19 18:00:00	0.416667	10
402	19/2/20	18	19/02/20 18:00:00	10	1F3	0	1	F	2020-02-19 18:00:00	0.416667	10
403	19/2/20	18	19/02/20 18:00:00	10	1F4	0	1	F	2020-02-19 18:00:00	0.416667	10
404	19/2/20	18	19/02/20 18:00:00	10	1F5	0	1	F	2020-02-19 18:00:00	0.416667	10
405	19/2/20	18	19/02/20 18:00:00	10	1F6	0	1	F	2020-02-19 18:00:00	0.416667	10
406	19/2/20	18	19/02/20 18:00:00	10	1F7	0	1	F	2020-02-19 18:00:00	0.416667	10
407	19/2/20	18	19/02/20 18:00:00	10	1F8	0	1	F	2020-02-19 18:00:00	0.416667	10
408	19/2/20	18	19/02/20 18:00:00	10	1F9	0	1	F	2020-02-19 18:00:00	0.416667	10
409	19/2/20	18	19/02/20 18:00:00	10	1F10	0	1	F	2020-02-19 18:00:00	0.416667	10
410	19/2/20	18	19/02/20 18:00:00	10	1P1	0	1	P	2020-02-19 18:00:00	0.416667	10
411	19/2/20	18	19/02/20 18:00:00	10	1P2	0	1	P	2020-02-19 18:00:00	0.416667	10
412	19/2/20	18	19/02/20 18:00:00	10	1P3	0	1	P	2020-02-19 18:00:00	0.416667	10
413	19/2/20	18	19/02/20 18:00:00	10	1P4	0	1	P	2020-02-19 18:00:00	0.416667	10
414	19/2/20	18	19/02/20 18:00:00	10	1P5	0	1	P	2020-02-19 18:00:00	0.416667	10
415	19/2/20	18	19/02/20 18:00:00	10	1P6	0	1	P	2020-02-19 18:00:00	0.416667	10
416	19/2/20	18	19/02/20 18:00:00	10	1P7	0	1	P	2020-02-19 18:00:00	0.416667	10
417	19/2/20	18	19/02/20 18:00:00	10	1P8	0	1	P	2020-02-19 18:00:00	0.416667	10
418	19/2/20	18	19/02/20 18:00:00	10	1P9	0	1	P	2020-02-19 18:00:00	0.416667	10
419	19/2/20	18	19/02/20 18:00:00	10	1P10	0	1	P	2020-02-19 18:00:00	0.416667	10
420	19/2/20	20	19/02/20 20:00:00	16	2F1	0	2	F	2020-02-19 20:00:00	0.5	12
421	19/2/20	20	19/02/20 20:00:00	16	2F2	0	2	F	2020-02-19 20:00:00	0.5	12
422	19/2/20	20	19/02/20 20:00:00	16	2F3	0	2	F	2020-02-19 20:00:00	0.5	12
423	19/2/20	20	19/02/20 20:00:00	16	2F4	0	2	F	2020-02-19 20:00:00	0.5	12
424	19/2/20	20	19/02/20 20:00:00	16	2F5	0	2	F	2020-02-19 20:00:00	0.5	12
425	19/2/20	20	19/02/20 20:00:00	16	2F6	1	2	F	2020-02-19 20:00:00	0.5	12
426	19/2/20	20	19/02/20 20:00:00	16	2F7	0	2	F	2020-02-19 20:00:00	0.5	12
427	19/2/20	20	19/02/20 20:00:00	16	2F8	0	2	F	2020-02-19 20:00:00	0.5	12
428	19/2/20	20	19/02/20 20:00:00	16	2F9	0	2	F	2020-02-19 20:00:00	0.5	12
429	19/2/20	20	19/02/20 20:00:00	16	2F10	0	2	F	2020-02-19 20:00:00	0.5	12
430	19/2/20	20	19/02/20 20:00:00	16	2P1	0	2	P	2020-02-19 20:00:00	0.5	12
431	19/2/20	20	19/02/20 20:00:00	16	2P2	0	2	P	2020-02-19 20:00:00	0.5	12
432	19/2/20	20	19/02/20 20:00:00	16	2P3	1	2	P	2020-02-19 20:00:00	0.5	12
433	19/2/20	20	19/02/20 20:00:00	16	2P4	1	2	P	2020-02-19 20:00:00	0.5	12
434	19/2/20	20	19/02/20 20:00:00	16	2P5	0	2	P	2020-02-19 20:00:00	0.5	12
435	19/2/20	20	19/02/20 20:00:00	16	2P6	0	2	P	2020-02-19 20:00:00	0.5	12
436	19/2/20	20	19/02/20 20:00:00	16	2P7	0	2	P	2020-02-19 20:00:00	0.5	12
437	19/2/20	20	19/02/20 20:00:00	16	2P8	0	2	P	2020-02-19 20:00:00	0.5	12
438	19/2/20	20	19/02/20 20:00:00	16	2P9	0	2	P	2020-02-19 20:00:00	0.5	12
439	19/2/20	20	19/02/20 20:00:00	16	2P10	0	2	P	2020-02-19 20:00:00	0.5	12
440	19/2/20	20	19/02/20 20:00:00	40	6F1	0	6	F	2020-02-19 20:00:00	0.5	12
441	19/2/20	20	19/02/20 20:00:00	40	6F2	0	6	F	2020-02-19 20:00:00	0.5	12
442	19/2/20	20	19/02/20 20:00:00	40	6F3	0	6	F	2020-02-19 20:00:00	0.5	12
443	19/2/20	20	19/02/20 20:00:00	40	6F4	0	6	F	2020-02-19 20:00:00	0.5	12
444	19/2/20	20	19/02/20 20:00:00	40	6F5	0	6	F	2020-02-19 20:00:00	0.5	12
445	19/2/20	20	19/02/20 20:00:00	40	6F6	3	6	F	2020-02-19 20:00:00	0.5	12
446	19/2/20	20	19/02/20 20:00:00	40	6F7	11	6	F	2020-02-19 20:00:00	0.5	12
447	19/2/20	20	19/02/20 20:00:00	40	6F8	10	6	F	2020-02-19 20:00:00	0.5	12
448	19/2/20	20	19/02/20 20:00:00	40	6F9	0	6	F	2020-02-19 20:00:00	0.5	12
449	19/2/20	20	19/02/20 20:00:00	40	6F10	2	6	F	2020-02-19 20:00:00	0.5	12
450	19/2/20	20	19/02/20 20:00:00	40	6P1	0	6	P	2020-02-19 20:00:00	0.5	12
451	19/2/20	20	19/02/20 20:00:00	40	6P2	0	6	P	2020-02-19 20:00:00	0.5	12
452	19/2/20	20	19/02/20 20:00:00	40	6P3	5	6	P	2020-02-19 20:00:00	0.5	12
453	19/2/20	20	19/02/20 20:00:00	40	6P4	3	6	P	2020-02-19 20:00:00	0.5	12
454	19/2/20	20	19/02/20 20:00:00	40	6P5	0	6	P	2020-02-19 20:00:00	0.5	12
455	19/2/20	20	19/02/20 20:00:00	40	6P6	0	6	P	2020-02-19 20:00:00	0.5	12
456	19/2/20	20	19/02/20 20:00:00	40	6P7	0	6	P	2020-02-19 20:00:00	0.5	12
457	19/2/20	20	19/02/20 20:00:00	40	6P8	0	6	P	2020-02-19 20:00:00	0.5	12
458	19/2/20	20	19/02/20 20:00:00	40	6P9	0	6	P	2020-02-19 20:00:00	0.5	12
459	19/2/20	20	19/02/20 20:00:00	40	6P10	0	6	P	2020-02-19 20:00:00	0.5	12
460	19/2/20	20	19/02/20 20:00:00	34	5F1	6	5	F	2020-02-19 20:00:00	0.5	12
461	19/2/20	20	19/02/20 20:00:00	34	5F2	0	5	F	2020-02-19 20:00:00	0.5	12
462	19/2/20	20	19/02/20 20:00:00	34	5F3	3	5	F	2020-02-19 20:00:00	0.5	12
463	19/2/20	20	19/02/20 20:00:00	34	5F4	0	5	F	2020-02-19 20:00:00	0.5	12
464	19/2/20	20	19/02/20 20:00:00	34	5F5	0	5	F	2020-02-19 20:00:00	0.5	12
465	19/2/20	20	19/02/20 20:00:00	34	5F6	14	5	F	2020-02-19 20:00:00	0.5	12
466	19/2/20	20	19/02/20 20:00:00	34	5F7	0	5	F	2020-02-19 20:00:00	0.5	12
467	19/2/20	20	19/02/20 20:00:00	34	5F8	0	5	F	2020-02-19 20:00:00	0.5	12
468	19/2/20	20	19/02/20 20:00:00	34	5F9	11	5	F	2020-02-19 20:00:00	0.5	12
469	19/2/20	20	19/02/20 20:00:00	34	5F10	2	5	F	2020-02-19 20:00:00	0.5	12
470	19/2/20	20	19/02/20 20:00:00	34	5P1	0	5	P	2020-02-19 20:00:00	0.5	12
471	19/2/20	20	19/02/20 20:00:00	34	5P2	10	5	P	2020-02-19 20:00:00	0.5	12
472	19/2/20	20	19/02/20 20:00:00	34	5P3	0	5	P	2020-02-19 20:00:00	0.5	12
473	19/2/20	20	19/02/20 20:00:00	34	5P4	0	5	P	2020-02-19 20:00:00	0.5	12
474	19/2/20	20	19/02/20 20:00:00	34	5P5	0	5	P	2020-02-19 20:00:00	0.5	12
475	19/2/20	20	19/02/20 20:00:00	34	5P6	0	5	P	2020-02-19 20:00:00	0.5	12
476	19/2/20	20	19/02/20 20:00:00	34	5P7	0	5	P	2020-02-19 20:00:00	0.5	12
477	19/2/20	20	19/02/20 20:00:00	34	5P8	0	5	P	2020-02-19 20:00:00	0.5	12
478	19/2/20	20	19/02/20 20:00:00	34	5P9	0	5	P	2020-02-19 20:00:00	0.5	12
479	19/2/20	20	19/02/20 20:00:00	34	5P10	0	5	P	2020-02-19 20:00:00	0.5	12
480	19/2/20	20	19/02/20 20:00:00	28	4F1	11	4	F	2020-02-19 20:00:00	0.5	12
481	19/2/20	20	19/02/20 20:00:00	28	4F2	10	4	F	2020-02-19 20:00:00	0.5	12
482	19/2/20	20	19/02/20 20:00:00	28	4F3	0	4	F	2020-02-19 20:00:00	0.5	12
483	19/2/20	20	19/02/20 20:00:00	28	4F4	2	4	F	2020-02-19 20:00:00	0.5	12
484	19/2/20	20	19/02/20 20:00:00	28	4F5	0	4	F	2020-02-19 20:00:00	0.5	12
485	19/2/20	20	19/02/20 20:00:00	28	4F6	2	4	F	2020-02-19 20:00:00	0.5	12
486	19/2/20	20	19/02/20 20:00:00	28	4F7	28	4	F	2020-02-19 20:00:00	0.5	12
487	19/2/20	20	19/02/20 20:00:00	28	4F8	6	4	F	2020-02-19 20:00:00	0.5	12
488	19/2/20	20	19/02/20 20:00:00	28	4F9	0	4	F	2020-02-19 20:00:00	0.5	12
489	19/2/20	20	19/02/20 20:00:00	28	4F10	22	4	F	2020-02-19 20:00:00	0.5	12
490	19/2/20	20	19/02/20 20:00:00	28	4P1	0	4	P	2020-02-19 20:00:00	0.5	12
491	19/2/20	20	19/02/20 20:00:00	28	4P2	0	4	P	2020-02-19 20:00:00	0.5	12
492	19/2/20	20	19/02/20 20:00:00	28	4P3	25	4	P	2020-02-19 20:00:00	0.5	12
493	19/2/20	20	19/02/20 20:00:00	28	4P4	0	4	P	2020-02-19 20:00:00	0.5	12
494	19/2/20	20	19/02/20 20:00:00	28	4P5	12	4	P	2020-02-19 20:00:00	0.5	12
495	19/2/20	20	19/02/20 20:00:00	28	4P6	0	4	P	2020-02-19 20:00:00	0.5	12
496	19/2/20	20	19/02/20 20:00:00	28	4P7	68	4	P	2020-02-19 20:00:00	0.5	12
497	19/2/20	20	19/02/20 20:00:00	28	4P8	90	4	P	2020-02-19 20:00:00	0.5	12
498	19/2/20	20	19/02/20 20:00:00	28	4P9	0	4	P	2020-02-19 20:00:00	0.5	12
499	19/2/20	20	19/02/20 20:00:00	28	4P10	0	4	P	2020-02-19 20:00:00	0.5	12
500	19/2/20	20	19/02/20 20:00:00	22	3F1	149	3	F	2020-02-19 20:00:00	0.5	12
501	19/2/20	20	19/02/20 20:00:00	22	3F2	59	3	F	2020-02-19 20:00:00	0.5	12
502	19/2/20	20	19/02/20 20:00:00	22	3F3	11	3	F	2020-02-19 20:00:00	0.5	12
503	19/2/20	20	19/02/20 20:00:00	22	3F4	20	3	F	2020-02-19 20:00:00	0.5	12
504	19/2/20	20	19/02/20 20:00:00	22	3F5	139	3	F	2020-02-19 20:00:00	0.5	12
505	19/2/20	20	19/02/20 20:00:00	22	3F6	164	3	F	2020-02-19 20:00:00	0.5	12
506	19/2/20	20	19/02/20 20:00:00	22	3F7	15	3	F	2020-02-19 20:00:00	0.5	12
507	19/2/20	20	19/02/20 20:00:00	22	3F8	29	3	F	2020-02-19 20:00:00	0.5	12
508	19/2/20	20	19/02/20 20:00:00	22	3F9	22	3	F	2020-02-19 20:00:00	0.5	12
509	19/2/20	20	19/02/20 20:00:00	22	3F10	158	3	F	2020-02-19 20:00:00	0.5	12
510	19/2/20	20	19/02/20 20:00:00	22	3P1	0	3	P	2020-02-19 20:00:00	0.5	12
511	19/2/20	20	19/02/20 20:00:00	22	3P2	16	3	P	2020-02-19 20:00:00	0.5	12
512	19/2/20	20	19/02/20 20:00:00	22	3P3	14	3	P	2020-02-19 20:00:00	0.5	12
513	19/2/20	20	19/02/20 20:00:00	22	3P4	48	3	P	2020-02-19 20:00:00	0.5	12
514	19/2/20	20	19/02/20 20:00:00	22	3P5	39	3	P	2020-02-19 20:00:00	0.5	12
515	19/2/20	20	19/02/20 20:00:00	22	3P6	0	3	P	2020-02-19 20:00:00	0.5	12
516	19/2/20	20	19/02/20 20:00:00	22	3P7	125	3	P	2020-02-19 20:00:00	0.5	12
517	19/2/20	20	19/02/20 20:00:00	22	3P8	0	3	P	2020-02-19 20:00:00	0.5	12
518	19/2/20	20	19/02/20 20:00:00	22	3P9	158	3	P	2020-02-19 20:00:00	0.5	12
519	19/2/20	20	19/02/20 20:00:00	22	3P10	79	3	P	2020-02-19 20:00:00	0.5	12
520	19/2/20	20	19/02/20 20:00:00	10	1F1	0	1	F	2020-02-19 20:00:00	0.5	12
521	19/2/20	20	19/02/20 20:00:00	10	1F2	0	1	F	2020-02-19 20:00:00	0.5	12
522	19/2/20	20	19/02/20 20:00:00	10	1F3	0	1	F	2020-02-19 20:00:00	0.5	12
523	19/2/20	20	19/02/20 20:00:00	10	1F4	0	1	F	2020-02-19 20:00:00	0.5	12
524	19/2/20	20	19/02/20 20:00:00	10	1F5	0	1	F	2020-02-19 20:00:00	0.5	12
525	19/2/20	20	19/02/20 20:00:00	10	1F6	0	1	F	2020-02-19 20:00:00	0.5	12
526	19/2/20	20	19/02/20 20:00:00	10	1F7	0	1	F	2020-02-19 20:00:00	0.5	12
527	19/2/20	20	19/02/20 20:00:00	10	1F8	0	1	F	2020-02-19 20:00:00	0.5	12
528	19/2/20	20	19/02/20 20:00:00	10	1F9	0	1	F	2020-02-19 20:00:00	0.5	12
529	19/2/20	20	19/02/20 20:00:00	10	1F10	0	1	F	2020-02-19 20:00:00	0.5	12
530	19/2/20	20	19/02/20 20:00:00	10	1P1	0	1	P	2020-02-19 20:00:00	0.5	12
531	19/2/20	20	19/02/20 20:00:00	10	1P2	0	1	P	2020-02-19 20:00:00	0.5	12
532	19/2/20	20	19/02/20 20:00:00	10	1P3	0	1	P	2020-02-19 20:00:00	0.5	12
533	19/2/20	20	19/02/20 20:00:00	10	1P4	0	1	P	2020-02-19 20:00:00	0.5	12
534	19/2/20	20	19/02/20 20:00:00	10	1P5	0	1	P	2020-02-19 20:00:00	0.5	12
535	19/2/20	20	19/02/20 20:00:00	10	1P6	0	1	P	2020-02-19 20:00:00	0.5	12
536	19/2/20	20	19/02/20 20:00:00	10	1P7	0	1	P	2020-02-19 20:00:00	0.5	12
537	19/2/20	20	19/02/20 20:00:00	10	1P8	0	1	P	2020-02-19 20:00:00	0.5	12
538	19/2/20	20	19/02/20 20:00:00	10	1P9	0	1	P	2020-02-19 20:00:00	0.5	12
539	19/2/20	20	19/02/20 20:00:00	10	1P10	0	1	P	2020-02-19 20:00:00	0.5	12
540	20/2/20	8	20/02/20 8:00:00	16	2F1	0	2	F	2020-02-20 08:00:00	1	24
541	20/2/20	8	20/02/20 8:00:00	16	2F2	0	2	F	2020-02-20 08:00:00	1	24
542	20/2/20	8	20/02/20 8:00:00	16	2F3	0	2	F	2020-02-20 08:00:00	1	24
543	20/2/20	8	20/02/20 8:00:00	16	2F4	0	2	F	2020-02-20 08:00:00	1	24
544	20/2/20	8	20/02/20 8:00:00	16	2F5	0	2	F	2020-02-20 08:00:00	1	24
545	20/2/20	8	20/02/20 8:00:00	16	2F6	0	2	F	2020-02-20 08:00:00	1	24
546	20/2/20	8	20/02/20 8:00:00	16	2F7	0	2	F	2020-02-20 08:00:00	1	24
547	20/2/20	8	20/02/20 8:00:00	16	2F8	0	2	F	2020-02-20 08:00:00	1	24
548	20/2/20	8	20/02/20 8:00:00	16	2F9	1	2	F	2020-02-20 08:00:00	1	24
549	20/2/20	8	20/02/20 8:00:00	16	2F10	0	2	F	2020-02-20 08:00:00	1	24
550	20/2/20	8	20/02/20 8:00:00	16	2P1	0	2	P	2020-02-20 08:00:00	1	24
551	20/2/20	8	20/02/20 8:00:00	16	2P2	0	2	P	2020-02-20 08:00:00	1	24
552	20/2/20	8	20/02/20 8:00:00	16	2P3	0	2	P	2020-02-20 08:00:00	1	24
553	20/2/20	8	20/02/20 8:00:00	16	2P4	0	2	P	2020-02-20 08:00:00	1	24
554	20/2/20	8	20/02/20 8:00:00	16	2P5	0	2	P	2020-02-20 08:00:00	1	24
555	20/2/20	8	20/02/20 8:00:00	16	2P6	0	2	P	2020-02-20 08:00:00	1	24
556	20/2/20	8	20/02/20 8:00:00	16	2P7	0	2	P	2020-02-20 08:00:00	1	24
557	20/2/20	8	20/02/20 8:00:00	16	2P8	1	2	P	2020-02-20 08:00:00	1	24
558	20/2/20	8	20/02/20 8:00:00	16	2P9	0	2	P	2020-02-20 08:00:00	1	24
559	20/2/20	8	20/02/20 8:00:00	16	2P10	0	2	P	2020-02-20 08:00:00	1	24
560	20/2/20	8	20/02/20 8:00:00	40	6F1	0	6	F	2020-02-20 08:00:00	1	24
561	20/2/20	8	20/02/20 8:00:00	40	6F2	3	6	F	2020-02-20 08:00:00	1	24
562	20/2/20	8	20/02/20 8:00:00	40	6F3	2	6	F	2020-02-20 08:00:00	1	24
563	20/2/20	8	20/02/20 8:00:00	40	6F4	2	6	F	2020-02-20 08:00:00	1	24
564	20/2/20	8	20/02/20 8:00:00	40	6F5	0	6	F	2020-02-20 08:00:00	1	24
565	20/2/20	8	20/02/20 8:00:00	40	6F6	1	6	F	2020-02-20 08:00:00	1	24
566	20/2/20	8	20/02/20 8:00:00	40	6F7	120	6	F	2020-02-20 08:00:00	1	24
567	20/2/20	8	20/02/20 8:00:00	40	6F8	11	6	F	2020-02-20 08:00:00	1	24
568	20/2/20	8	20/02/20 8:00:00	40	6F9	7	6	F	2020-02-20 08:00:00	1	24
569	20/2/20	8	20/02/20 8:00:00	40	6F10	7	6	F	2020-02-20 08:00:00	1	24
570	20/2/20	8	20/02/20 8:00:00	40	6P1	16	6	P	2020-02-20 08:00:00	1	24
571	20/2/20	8	20/02/20 8:00:00	40	6P2	0	6	P	2020-02-20 08:00:00	1	24
572	20/2/20	8	20/02/20 8:00:00	40	6P3	3	6	P	2020-02-20 08:00:00	1	24
573	20/2/20	8	20/02/20 8:00:00	40	6P4	1	6	P	2020-02-20 08:00:00	1	24
574	20/2/20	8	20/02/20 8:00:00	40	6P5	2	6	P	2020-02-20 08:00:00	1	24
575	20/2/20	8	20/02/20 8:00:00	40	6P6	0	6	P	2020-02-20 08:00:00	1	24
576	20/2/20	8	20/02/20 8:00:00	40	6P7	0	6	P	2020-02-20 08:00:00	1	24
577	20/2/20	8	20/02/20 8:00:00	40	6P8	0	6	P	2020-02-20 08:00:00	1	24
578	20/2/20	8	20/02/20 8:00:00	40	6P9	11	6	P	2020-02-20 08:00:00	1	24
579	20/2/20	8	20/02/20 8:00:00	40	6P10	307	6	P	2020-02-20 08:00:00	1	24
580	20/2/20	8	20/02/20 8:00:00	34	5F1	340	5	F	2020-02-20 08:00:00	1	24
581	20/2/20	8	20/02/20 8:00:00	34	5F2	6	5	F	2020-02-20 08:00:00	1	24
582	20/2/20	8	20/02/20 8:00:00	34	5F3	3	5	F	2020-02-20 08:00:00	1	24
583	20/2/20	8	20/02/20 8:00:00	34	5F4	7	5	F	2020-02-20 08:00:00	1	24
584	20/2/20	8	20/02/20 8:00:00	34	5F5	28	5	F	2020-02-20 08:00:00	1	24
585	20/2/20	8	20/02/20 8:00:00	34	5F6	83	5	F	2020-02-20 08:00:00	1	24
586	20/2/20	8	20/02/20 8:00:00	34	5F7	19	5	F	2020-02-20 08:00:00	1	24
587	20/2/20	8	20/02/20 8:00:00	34	5F8	37	5	F	2020-02-20 08:00:00	1	24
588	20/2/20	8	20/02/20 8:00:00	34	5F9	33	5	F	2020-02-20 08:00:00	1	24
589	20/2/20	8	20/02/20 8:00:00	34	5F10	15	5	F	2020-02-20 08:00:00	1	24
590	20/2/20	8	20/02/20 8:00:00	34	5P1	630	5	P	2020-02-20 08:00:00	1	24
591	20/2/20	8	20/02/20 8:00:00	34	5P2	520	5	P	2020-02-20 08:00:00	1	24
592	20/2/20	8	20/02/20 8:00:00	34	5P3	385	5	P	2020-02-20 08:00:00	1	24
593	20/2/20	8	20/02/20 8:00:00	34	5P4	31	5	P	2020-02-20 08:00:00	1	24
594	20/2/20	8	20/02/20 8:00:00	34	5P5	0	5	P	2020-02-20 08:00:00	1	24
595	20/2/20	8	20/02/20 8:00:00	34	5P6	145	5	P	2020-02-20 08:00:00	1	24
596	20/2/20	8	20/02/20 8:00:00	34	5P7	135	5	P	2020-02-20 08:00:00	1	24
597	20/2/20	8	20/02/20 8:00:00	34	5P8	322	5	P	2020-02-20 08:00:00	1	24
598	20/2/20	8	20/02/20 8:00:00	34	5P9	120	5	P	2020-02-20 08:00:00	1	24
599	20/2/20	8	20/02/20 8:00:00	34	5P10	210	5	P	2020-02-20 08:00:00	1	24
600	20/2/20	8	20/02/20 8:00:00	28	4F1	1	4	F	2020-02-20 08:00:00	1	24
601	20/2/20	8	20/02/20 8:00:00	28	4F2	2	4	F	2020-02-20 08:00:00	1	24
602	20/2/20	8	20/02/20 8:00:00	28	4F3	7	4	F	2020-02-20 08:00:00	1	24
603	20/2/20	8	20/02/20 8:00:00	28	4F4	5	4	F	2020-02-20 08:00:00	1	24
604	20/2/20	8	20/02/20 8:00:00	28	4F5	0	4	F	2020-02-20 08:00:00	1	24
605	20/2/20	8	20/02/20 8:00:00	28	4F6	3	4	F	2020-02-20 08:00:00	1	24
606	20/2/20	8	20/02/20 8:00:00	28	4F7	15	4	F	2020-02-20 08:00:00	1	24
607	20/2/20	8	20/02/20 8:00:00	28	4F8	16	4	F	2020-02-20 08:00:00	1	24
608	20/2/20	8	20/02/20 8:00:00	28	4F9	0	4	F	2020-02-20 08:00:00	1	24
609	20/2/20	8	20/02/20 8:00:00	28	4F10	33	4	F	2020-02-20 08:00:00	1	24
610	20/2/20	8	20/02/20 8:00:00	28	4P1	0	4	P	2020-02-20 08:00:00	1	24
611	20/2/20	8	20/02/20 8:00:00	28	4P2	0	4	P	2020-02-20 08:00:00	1	24
612	20/2/20	8	20/02/20 8:00:00	28	4P3	1447	4	P	2020-02-20 08:00:00	1	24
613	20/2/20	8	20/02/20 8:00:00	28	4P4	0	4	P	2020-02-20 08:00:00	1	24
614	20/2/20	8	20/02/20 8:00:00	28	4P5	211	4	P	2020-02-20 08:00:00	1	24
615	20/2/20	8	20/02/20 8:00:00	28	4P6	0	4	P	2020-02-20 08:00:00	1	24
616	20/2/20	8	20/02/20 8:00:00	28	4P7	2508	4	P	2020-02-20 08:00:00	1	24
617	20/2/20	8	20/02/20 8:00:00	28	4P8	515	4	P	2020-02-20 08:00:00	1	24
618	20/2/20	8	20/02/20 8:00:00	28	4P9	0	4	P	2020-02-20 08:00:00	1	24
619	20/2/20	8	20/02/20 8:00:00	28	4P10	0	4	P	2020-02-20 08:00:00	1	24
620	20/2/20	8	20/02/20 8:00:00	22	3F1	52	3	F	2020-02-20 08:00:00	1	24
621	20/2/20	8	20/02/20 8:00:00	22	3F2	4	3	F	2020-02-20 08:00:00	1	24
622	20/2/20	8	20/02/20 8:00:00	22	3F3	12	3	F	2020-02-20 08:00:00	1	24
623	20/2/20	8	20/02/20 8:00:00	22	3F4	14	3	F	2020-02-20 08:00:00	1	24
624	20/2/20	8	20/02/20 8:00:00	22	3F5	3	3	F	2020-02-20 08:00:00	1	24
625	20/2/20	8	20/02/20 8:00:00	22	3F6	25	3	F	2020-02-20 08:00:00	1	24
626	20/2/20	8	20/02/20 8:00:00	22	3F7	4	3	F	2020-02-20 08:00:00	1	24
627	20/2/20	8	20/02/20 8:00:00	22	3F8	0	3	F	2020-02-20 08:00:00	1	24
628	20/2/20	8	20/02/20 8:00:00	22	3F9	8	3	F	2020-02-20 08:00:00	1	24
629	20/2/20	8	20/02/20 8:00:00	22	3F10	149	3	F	2020-02-20 08:00:00	1	24
630	20/2/20	8	20/02/20 8:00:00	22	3P1	0	3	P	2020-02-20 08:00:00	1	24
631	20/2/20	8	20/02/20 8:00:00	22	3P2	22	3	P	2020-02-20 08:00:00	1	24
632	20/2/20	8	20/02/20 8:00:00	22	3P3	1137	3	P	2020-02-20 08:00:00	1	24
633	20/2/20	8	20/02/20 8:00:00	22	3P4	0	3	P	2020-02-20 08:00:00	1	24
634	20/2/20	8	20/02/20 8:00:00	22	3P5	422	3	P	2020-02-20 08:00:00	1	24
635	20/2/20	8	20/02/20 8:00:00	22	3P6	0	3	P	2020-02-20 08:00:00	1	24
636	20/2/20	8	20/02/20 8:00:00	22	3P7	81	3	P	2020-02-20 08:00:00	1	24
637	20/2/20	8	20/02/20 8:00:00	22	3P8	0	3	P	2020-02-20 08:00:00	1	24
638	20/2/20	8	20/02/20 8:00:00	22	3P9	26	3	P	2020-02-20 08:00:00	1	24
639	20/2/20	8	20/02/20 8:00:00	22	3P10	12	3	P	2020-02-20 08:00:00	1	24
640	20/2/20	8	20/02/20 8:00:00	10	1F1	0	1	F	2020-02-20 08:00:00	1	24
641	20/2/20	8	20/02/20 8:00:00	10	1F2	0	1	F	2020-02-20 08:00:00	1	24
642	20/2/20	8	20/02/20 8:00:00	10	1F3	0	1	F	2020-02-20 08:00:00	1	24
643	20/2/20	8	20/02/20 8:00:00	10	1F4	0	1	F	2020-02-20 08:00:00	1	24
644	20/2/20	8	20/02/20 8:00:00	10	1F5	0	1	F	2020-02-20 08:00:00	1	24
645	20/2/20	8	20/02/20 8:00:00	10	1F6	0	1	F	2020-02-20 08:00:00	1	24
646	20/2/20	8	20/02/20 8:00:00	10	1F7	0	1	F	2020-02-20 08:00:00	1	24
647	20/2/20	8	20/02/20 8:00:00	10	1F8	0	1	F	2020-02-20 08:00:00	1	24
648	20/2/20	8	20/02/20 8:00:00	10	1F9	0	1	F	2020-02-20 08:00:00	1	24
649	20/2/20	8	20/02/20 8:00:00	10	1F10	0	1	F	2020-02-20 08:00:00	1	24
650	20/2/20	8	20/02/20 8:00:00	10	1P1	0	1	P	2020-02-20 08:00:00	1	24
651	20/2/20	8	20/02/20 8:00:00	10	1P2	0	1	P	2020-02-20 08:00:00	1	24
652	20/2/20	8	20/02/20 8:00:00	10	1P3	0	1	P	2020-02-20 08:00:00	1	24
653	20/2/20	8	20/02/20 8:00:00	10	1P4	0	1	P	2020-02-20 08:00:00	1	24
654	20/2/20	8	20/02/20 8:00:00	10	1P5	0	1	P	2020-02-20 08:00:00	1	24
655	20/2/20	8	20/02/20 8:00:00	10	1P6	0	1	P	2020-02-20 08:00:00	1	24
656	20/2/20	8	20/02/20 8:00:00	10	1P7	0	1	P	2020-02-20 08:00:00	1	24
657	20/2/20	8	20/02/20 8:00:00	10	1P8	0	1	P	2020-02-20 08:00:00	1	24
658	20/2/20	8	20/02/20 8:00:00	10	1P9	0	1	P	2020-02-20 08:00:00	1	24
659	20/2/20	8	20/02/20 8:00:00	10	1P10	0	1	P	2020-02-20 08:00:00	1	24
660	20/2/20	20	20/02/20 20:00:00	16	2F1	0	2	F	2020-02-20 20:00:00	1.5	36
661	20/2/20	20	20/02/20 20:00:00	16	2F2	0	2	F	2020-02-20 20:00:00	1.5	36
662	20/2/20	20	20/02/20 20:00:00	16	2F3	3	2	F	2020-02-20 20:00:00	1.5	36
663	20/2/20	20	20/02/20 20:00:00	16	2F4	0	2	F	2020-02-20 20:00:00	1.5	36
664	20/2/20	20	20/02/20 20:00:00	16	2F5	1	2	F	2020-02-20 20:00:00	1.5	36
665	20/2/20	20	20/02/20 20:00:00	16	2F6	3	2	F	2020-02-20 20:00:00	1.5	36
666	20/2/20	20	20/02/20 20:00:00	16	2F7	1	2	F	2020-02-20 20:00:00	1.5	36
667	20/2/20	20	20/02/20 20:00:00	16	2F8	0	2	F	2020-02-20 20:00:00	1.5	36
668	20/2/20	20	20/02/20 20:00:00	16	2F9	1	2	F	2020-02-20 20:00:00	1.5	36
669	20/2/20	20	20/02/20 20:00:00	16	2F10	0	2	F	2020-02-20 20:00:00	1.5	36
670	20/2/20	20	20/02/20 20:00:00	16	2P1	0	2	P	2020-02-20 20:00:00	1.5	36
671	20/2/20	20	20/02/20 20:00:00	16	2P2	0	2	P	2020-02-20 20:00:00	1.5	36
672	20/2/20	20	20/02/20 20:00:00	16	2P3	0	2	P	2020-02-20 20:00:00	1.5	36
673	20/2/20	20	20/02/20 20:00:00	16	2P4	0	2	P	2020-02-20 20:00:00	1.5	36
674	20/2/20	20	20/02/20 20:00:00	16	2P5	0	2	P	2020-02-20 20:00:00	1.5	36
675	20/2/20	20	20/02/20 20:00:00	16	2P6	0	2	P	2020-02-20 20:00:00	1.5	36
676	20/2/20	20	20/02/20 20:00:00	16	2P7	0	2	P	2020-02-20 20:00:00	1.5	36
677	20/2/20	20	20/02/20 20:00:00	16	2P8	0	2	P	2020-02-20 20:00:00	1.5	36
678	20/2/20	20	20/02/20 20:00:00	16	2P9	0	2	P	2020-02-20 20:00:00	1.5	36
679	20/2/20	20	20/02/20 20:00:00	16	2P10	0	2	P	2020-02-20 20:00:00	1.5	36
680	20/2/20	20	20/02/20 20:00:00	40	6F1	0	6	F	2020-02-20 20:00:00	1.5	36
681	20/2/20	20	20/02/20 20:00:00	40	6F2	6	6	F	2020-02-20 20:00:00	1.5	36
682	20/2/20	20	20/02/20 20:00:00	40	6F3	12	6	F	2020-02-20 20:00:00	1.5	36
683	20/2/20	20	20/02/20 20:00:00	40	6F4	16	6	F	2020-02-20 20:00:00	1.5	36
684	20/2/20	20	20/02/20 20:00:00	40	6F5	15	6	F	2020-02-20 20:00:00	1.5	36
685	20/2/20	20	20/02/20 20:00:00	40	6F6	4	6	F	2020-02-20 20:00:00	1.5	36
686	20/2/20	20	20/02/20 20:00:00	40	6F7	75	6	F	2020-02-20 20:00:00	1.5	36
687	20/2/20	20	20/02/20 20:00:00	40	6F8	10	6	F	2020-02-20 20:00:00	1.5	36
688	20/2/20	20	20/02/20 20:00:00	40	6F9	20	6	F	2020-02-20 20:00:00	1.5	36
689	20/2/20	20	20/02/20 20:00:00	40	6F10	31	6	F	2020-02-20 20:00:00	1.5	36
690	20/2/20	20	20/02/20 20:00:00	40	6P1	2	6	P	2020-02-20 20:00:00	1.5	36
691	20/2/20	20	20/02/20 20:00:00	40	6P2	0	6	P	2020-02-20 20:00:00	1.5	36
692	20/2/20	20	20/02/20 20:00:00	40	6P3	3	6	P	2020-02-20 20:00:00	1.5	36
693	20/2/20	20	20/02/20 20:00:00	40	6P4	2	6	P	2020-02-20 20:00:00	1.5	36
694	20/2/20	20	20/02/20 20:00:00	40	6P5	0	6	P	2020-02-20 20:00:00	1.5	36
695	20/2/20	20	20/02/20 20:00:00	40	6P6	15	6	P	2020-02-20 20:00:00	1.5	36
696	20/2/20	20	20/02/20 20:00:00	40	6P7	0	6	P	2020-02-20 20:00:00	1.5	36
697	20/2/20	20	20/02/20 20:00:00	40	6P8	8	6	P	2020-02-20 20:00:00	1.5	36
698	20/2/20	20	20/02/20 20:00:00	40	6P9	17	6	P	2020-02-20 20:00:00	1.5	36
699	20/2/20	20	20/02/20 20:00:00	40	6P10	689	6	P	2020-02-20 20:00:00	1.5	36
700	20/2/20	20	20/02/20 20:00:00	34	5F1	180	5	F	2020-02-20 20:00:00	1.5	36
701	20/2/20	20	20/02/20 20:00:00	34	5F2	4	5	F	2020-02-20 20:00:00	1.5	36
702	20/2/20	20	20/02/20 20:00:00	34	5F3	3	5	F	2020-02-20 20:00:00	1.5	36
703	20/2/20	20	20/02/20 20:00:00	34	5F4	2	5	F	2020-02-20 20:00:00	1.5	36
704	20/2/20	20	20/02/20 20:00:00	34	5F5	20	5	F	2020-02-20 20:00:00	1.5	36
705	20/2/20	20	20/02/20 20:00:00	34	5F6	35	5	F	2020-02-20 20:00:00	1.5	36
706	20/2/20	20	20/02/20 20:00:00	34	5F7	14	5	F	2020-02-20 20:00:00	1.5	36
707	20/2/20	20	20/02/20 20:00:00	34	5F8	22	5	F	2020-02-20 20:00:00	1.5	36
708	20/2/20	20	20/02/20 20:00:00	34	5F9	25	5	F	2020-02-20 20:00:00	1.5	36
709	20/2/20	20	20/02/20 20:00:00	34	5F10	8	5	F	2020-02-20 20:00:00	1.5	36
710	20/2/20	20	20/02/20 20:00:00	34	5P1	32	5	P	2020-02-20 20:00:00	1.5	36
711	20/2/20	20	20/02/20 20:00:00	34	5P2	236	5	P	2020-02-20 20:00:00	1.5	36
712	20/2/20	20	20/02/20 20:00:00	34	5P3	79	5	P	2020-02-20 20:00:00	1.5	36
713	20/2/20	20	20/02/20 20:00:00	34	5P4	13	5	P	2020-02-20 20:00:00	1.5	36
714	20/2/20	20	20/02/20 20:00:00	34	5P5	0	5	P	2020-02-20 20:00:00	1.5	36
715	20/2/20	20	20/02/20 20:00:00	34	5P6	0	5	P	2020-02-20 20:00:00	1.5	36
716	20/2/20	20	20/02/20 20:00:00	34	5P7	5	5	P	2020-02-20 20:00:00	1.5	36
717	20/2/20	20	20/02/20 20:00:00	34	5P8	17	5	P	2020-02-20 20:00:00	1.5	36
718	20/2/20	20	20/02/20 20:00:00	34	5P9	11	5	P	2020-02-20 20:00:00	1.5	36
719	20/2/20	20	20/02/20 20:00:00	34	5P10	73	5	P	2020-02-20 20:00:00	1.5	36
720	20/2/20	20	20/02/20 20:00:00	28	4F1	0	4	F	2020-02-20 20:00:00	1.5	36
721	20/2/20	20	20/02/20 20:00:00	28	4F2	0	4	F	2020-02-20 20:00:00	1.5	36
722	20/2/20	20	20/02/20 20:00:00	28	4F3	0	4	F	2020-02-20 20:00:00	1.5	36
723	20/2/20	20	20/02/20 20:00:00	28	4F4	0	4	F	2020-02-20 20:00:00	1.5	36
724	20/2/20	20	20/02/20 20:00:00	28	4F5	1	4	F	2020-02-20 20:00:00	1.5	36
725	20/2/20	20	20/02/20 20:00:00	28	4F6	7	4	F	2020-02-20 20:00:00	1.5	36
726	20/2/20	20	20/02/20 20:00:00	28	4F7	1	4	F	2020-02-20 20:00:00	1.5	36
727	20/2/20	20	20/02/20 20:00:00	28	4F8	20	4	F	2020-02-20 20:00:00	1.5	36
728	20/2/20	20	20/02/20 20:00:00	28	4F9	0	4	F	2020-02-20 20:00:00	1.5	36
729	20/2/20	20	20/02/20 20:00:00	28	4F10	0	4	F	2020-02-20 20:00:00	1.5	36
730	20/2/20	20	20/02/20 20:00:00	28	4P1	16	4	P	2020-02-20 20:00:00	1.5	36
731	20/2/20	20	20/02/20 20:00:00	28	4P2	0	4	P	2020-02-20 20:00:00	1.5	36
732	20/2/20	20	20/02/20 20:00:00	28	4P3	930	4	P	2020-02-20 20:00:00	1.5	36
733	20/2/20	20	20/02/20 20:00:00	28	4P4	0	4	P	2020-02-20 20:00:00	1.5	36
734	20/2/20	20	20/02/20 20:00:00	28	4P5	380	4	P	2020-02-20 20:00:00	1.5	36
735	20/2/20	20	20/02/20 20:00:00	28	4P6	0	4	P	2020-02-20 20:00:00	1.5	36
736	20/2/20	20	20/02/20 20:00:00	28	4P7	290	4	P	2020-02-20 20:00:00	1.5	36
737	20/2/20	20	20/02/20 20:00:00	28	4P8	50	4	P	2020-02-20 20:00:00	1.5	36
738	20/2/20	20	20/02/20 20:00:00	28	4P9	6	4	P	2020-02-20 20:00:00	1.5	36
739	20/2/20	20	20/02/20 20:00:00	28	4P10	0	4	P	2020-02-20 20:00:00	1.5	36
740	20/2/20	20	20/02/20 20:00:00	22	3F1	42	3	F	2020-02-20 20:00:00	1.5	36
741	20/2/20	20	20/02/20 20:00:00	22	3F2	9	3	F	2020-02-20 20:00:00	1.5	36
742	20/2/20	20	20/02/20 20:00:00	22	3F3	17	3	F	2020-02-20 20:00:00	1.5	36
743	20/2/20	20	20/02/20 20:00:00	22	3F4	17	3	F	2020-02-20 20:00:00	1.5	36
744	20/2/20	20	20/02/20 20:00:00	22	3F5	45	3	F	2020-02-20 20:00:00	1.5	36
745	20/2/20	20	20/02/20 20:00:00	22	3F6	0	3	F	2020-02-20 20:00:00	1.5	36
746	20/2/20	20	20/02/20 20:00:00	22	3F7	4	3	F	2020-02-20 20:00:00	1.5	36
747	20/2/20	20	20/02/20 20:00:00	22	3F8	10	3	F	2020-02-20 20:00:00	1.5	36
748	20/2/20	20	20/02/20 20:00:00	22	3F9	8	3	F	2020-02-20 20:00:00	1.5	36
749	20/2/20	20	20/02/20 20:00:00	22	3F10	201	3	F	2020-02-20 20:00:00	1.5	36
750	20/2/20	20	20/02/20 20:00:00	22	3P1	0	3	P	2020-02-20 20:00:00	1.5	36
751	20/2/20	20	20/02/20 20:00:00	22	3P2	0	3	P	2020-02-20 20:00:00	1.5	36
752	20/2/20	20	20/02/20 20:00:00	22	3P3	176	3	P	2020-02-20 20:00:00	1.5	36
753	20/2/20	20	20/02/20 20:00:00	22	3P4	89	3	P	2020-02-20 20:00:00	1.5	36
754	20/2/20	20	20/02/20 20:00:00	22	3P5	68	3	P	2020-02-20 20:00:00	1.5	36
755	20/2/20	20	20/02/20 20:00:00	22	3P6	0	3	P	2020-02-20 20:00:00	1.5	36
756	20/2/20	20	20/02/20 20:00:00	22	3P7	73	3	P	2020-02-20 20:00:00	1.5	36
757	20/2/20	20	20/02/20 20:00:00	22	3P8	70	3	P	2020-02-20 20:00:00	1.5	36
758	20/2/20	20	20/02/20 20:00:00	22	3P9	18	3	P	2020-02-20 20:00:00	1.5	36
759	20/2/20	20	20/02/20 20:00:00	22	3P10	8	3	P	2020-02-20 20:00:00	1.5	36
760	20/2/20	20	20/02/20 20:00:00	10	1F1	0	1	F	2020-02-20 20:00:00	1.5	36
761	20/2/20	20	20/02/20 20:00:00	10	1F2	0	1	F	2020-02-20 20:00:00	1.5	36
762	20/2/20	20	20/02/20 20:00:00	10	1F3	0	1	F	2020-02-20 20:00:00	1.5	36
763	20/2/20	20	20/02/20 20:00:00	10	1F4	0	1	F	2020-02-20 20:00:00	1.5	36
764	20/2/20	20	20/02/20 20:00:00	10	1F5	0	1	F	2020-02-20 20:00:00	1.5	36
765	20/2/20	20	20/02/20 20:00:00	10	1F6	0	1	F	2020-02-20 20:00:00	1.5	36
766	20/2/20	20	20/02/20 20:00:00	10	1F7	0	1	F	2020-02-20 20:00:00	1.5	36
767	20/2/20	20	20/02/20 20:00:00	10	1F8	0	1	F	2020-02-20 20:00:00	1.5	36
768	20/2/20	20	20/02/20 20:00:00	10	1F9	0	1	F	2020-02-20 20:00:00	1.5	36
769	20/2/20	20	20/02/20 20:00:00	10	1F10	0	1	F	2020-02-20 20:00:00	1.5	36
770	20/2/20	20	20/02/20 20:00:00	10	1P1	0	1	P	2020-02-20 20:00:00	1.5	36
771	20/2/20	20	20/02/20 20:00:00	10	1P2	0	1	P	2020-02-20 20:00:00	1.5	36
772	20/2/20	20	20/02/20 20:00:00	10	1P3	0	1	P	2020-02-20 20:00:00	1.5	36
773	20/2/20	20	20/02/20 20:00:00	10	1P4	0	1	P	2020-02-20 20:00:00	1.5	36
774	20/2/20	20	20/02/20 20:00:00	10	1P5	0	1	P	2020-02-20 20:00:00	1.5	36
775	20/2/20	20	20/02/20 20:00:00	10	1P6	0	1	P	2020-02-20 20:00:00	1.5	36
776	20/2/20	20	20/02/20 20:00:00	10	1P7	0	1	P	2020-02-20 20:00:00	1.5	36
777	20/2/20	20	20/02/20 20:00:00	10	1P8	0	1	P	2020-02-20 20:00:00	1.5	36
778	20/2/20	20	20/02/20 20:00:00	10	1P9	0	1	P	2020-02-20 20:00:00	1.5	36
779	20/2/20	20	20/02/20 20:00:00	10	1P10	0	1	P	2020-02-20 20:00:00	1.5	36
780	21/2/20	8	21/02/20 8:00:00	16	2F1	0	2	F	2020-02-21 08:00:00	2	48
781	21/2/20	8	21/02/20 8:00:00	16	2F2	4	2	F	2020-02-21 08:00:00	2	48
782	21/2/20	8	21/02/20 8:00:00	16	2F3	3	2	F	2020-02-21 08:00:00	2	48
783	21/2/20	8	21/02/20 8:00:00	16	2F4	6	2	F	2020-02-21 08:00:00	2	48
784	21/2/20	8	21/02/20 8:00:00	16	2F5	0	2	F	2020-02-21 08:00:00	2	48
785	21/2/20	8	21/02/20 8:00:00	16	2F6	10	2	F	2020-02-21 08:00:00	2	48
786	21/2/20	8	21/02/20 8:00:00	16	2F7	0	2	F	2020-02-21 08:00:00	2	48
787	21/2/20	8	21/02/20 8:00:00	16	2F8	0	2	F	2020-02-21 08:00:00	2	48
788	21/2/20	8	21/02/20 8:00:00	16	2F9	0	2	F	2020-02-21 08:00:00	2	48
789	21/2/20	8	21/02/20 8:00:00	16	2F10	0	2	F	2020-02-21 08:00:00	2	48
790	21/2/20	8	21/02/20 8:00:00	16	2P1	0	2	P	2020-02-21 08:00:00	2	48
791	21/2/20	8	21/02/20 8:00:00	16	2P2	0	2	P	2020-02-21 08:00:00	2	48
792	21/2/20	8	21/02/20 8:00:00	16	2P3	0	2	P	2020-02-21 08:00:00	2	48
793	21/2/20	8	21/02/20 8:00:00	16	2P4	0	2	P	2020-02-21 08:00:00	2	48
794	21/2/20	8	21/02/20 8:00:00	16	2P5	0	2	P	2020-02-21 08:00:00	2	48
795	21/2/20	8	21/02/20 8:00:00	16	2P6	0	2	P	2020-02-21 08:00:00	2	48
796	21/2/20	8	21/02/20 8:00:00	16	2P7	0	2	P	2020-02-21 08:00:00	2	48
797	21/2/20	8	21/02/20 8:00:00	16	2P8	1	2	P	2020-02-21 08:00:00	2	48
798	21/2/20	8	21/02/20 8:00:00	16	2P9	0	2	P	2020-02-21 08:00:00	2	48
799	21/2/20	8	21/02/20 8:00:00	16	2P10	0	2	P	2020-02-21 08:00:00	2	48
800	21/2/20	8	21/02/20 8:00:00	40	6F1	0	6	F	2020-02-21 08:00:00	2	48
801	21/2/20	8	21/02/20 8:00:00	40	6F2	8	6	F	2020-02-21 08:00:00	2	48
802	21/2/20	8	21/02/20 8:00:00	40	6F3	24	6	F	2020-02-21 08:00:00	2	48
803	21/2/20	8	21/02/20 8:00:00	40	6F4	10	6	F	2020-02-21 08:00:00	2	48
804	21/2/20	8	21/02/20 8:00:00	40	6F5	33	6	F	2020-02-21 08:00:00	2	48
805	21/2/20	8	21/02/20 8:00:00	40	6F6	0	6	F	2020-02-21 08:00:00	2	48
806	21/2/20	8	21/02/20 8:00:00	40	6F7	6	6	F	2020-02-21 08:00:00	2	48
807	21/2/20	8	21/02/20 8:00:00	40	6F8	82	6	F	2020-02-21 08:00:00	2	48
808	21/2/20	8	21/02/20 8:00:00	40	6F9	0	6	F	2020-02-21 08:00:00	2	48
809	21/2/20	8	21/02/20 8:00:00	40	6F10	5	6	F	2020-02-21 08:00:00	2	48
810	21/2/20	8	21/02/20 8:00:00	40	6P1	2	6	P	2020-02-21 08:00:00	2	48
811	21/2/20	8	21/02/20 8:00:00	40	6P2	0	6	P	2020-02-21 08:00:00	2	48
812	21/2/20	8	21/02/20 8:00:00	40	6P3	4	6	P	2020-02-21 08:00:00	2	48
813	21/2/20	8	21/02/20 8:00:00	40	6P4	0	6	P	2020-02-21 08:00:00	2	48
814	21/2/20	8	21/02/20 8:00:00	40	6P5	5	6	P	2020-02-21 08:00:00	2	48
815	21/2/20	8	21/02/20 8:00:00	40	6P6	0	6	P	2020-02-21 08:00:00	2	48
816	21/2/20	8	21/02/20 8:00:00	40	6P7	0	6	P	2020-02-21 08:00:00	2	48
817	21/2/20	8	21/02/20 8:00:00	40	6P8	1080	6	P	2020-02-21 08:00:00	2	48
818	21/2/20	8	21/02/20 8:00:00	40	6P9	35	6	P	2020-02-21 08:00:00	2	48
819	21/2/20	8	21/02/20 8:00:00	40	6P10	60	6	P	2020-02-21 08:00:00	2	48
820	21/2/20	8	21/02/20 8:00:00	34	5F1	175	5	F	2020-02-21 08:00:00	2	48
821	21/2/20	8	21/02/20 8:00:00	34	5F2	25	5	F	2020-02-21 08:00:00	2	48
822	21/2/20	8	21/02/20 8:00:00	34	5F3	0	5	F	2020-02-21 08:00:00	2	48
823	21/2/20	8	21/02/20 8:00:00	34	5F4	0	5	F	2020-02-21 08:00:00	2	48
824	21/2/20	8	21/02/20 8:00:00	34	5F5	0	5	F	2020-02-21 08:00:00	2	48
825	21/2/20	8	21/02/20 8:00:00	34	5F6	140	5	F	2020-02-21 08:00:00	2	48
826	21/2/20	8	21/02/20 8:00:00	34	5F7	7	5	F	2020-02-21 08:00:00	2	48
827	21/2/20	8	21/02/20 8:00:00	34	5F8	42	5	F	2020-02-21 08:00:00	2	48
828	21/2/20	8	21/02/20 8:00:00	34	5F9	17	5	F	2020-02-21 08:00:00	2	48
829	21/2/20	8	21/02/20 8:00:00	34	5F10	5	5	F	2020-02-21 08:00:00	2	48
830	21/2/20	8	21/02/20 8:00:00	34	5P1	93	5	P	2020-02-21 08:00:00	2	48
831	21/2/20	8	21/02/20 8:00:00	34	5P2	1044	5	P	2020-02-21 08:00:00	2	48
832	21/2/20	8	21/02/20 8:00:00	34	5P3	275	5	P	2020-02-21 08:00:00	2	48
833	21/2/20	8	21/02/20 8:00:00	34	5P4	6	5	P	2020-02-21 08:00:00	2	48
834	21/2/20	8	21/02/20 8:00:00	34	5P5	0	5	P	2020-02-21 08:00:00	2	48
835	21/2/20	8	21/02/20 8:00:00	34	5P6	580	5	P	2020-02-21 08:00:00	2	48
836	21/2/20	8	21/02/20 8:00:00	34	5P7	28	5	P	2020-02-21 08:00:00	2	48
837	21/2/20	8	21/02/20 8:00:00	34	5P8	803	5	P	2020-02-21 08:00:00	2	48
838	21/2/20	8	21/02/20 8:00:00	34	5P9	206	5	P	2020-02-21 08:00:00	2	48
839	21/2/20	8	21/02/20 8:00:00	34	5P10	380	5	P	2020-02-21 08:00:00	2	48
840	21/2/20	8	21/02/20 8:00:00	28	4F1	5	4	F	2020-02-21 08:00:00	2	48
841	21/2/20	8	21/02/20 8:00:00	28	4F2	18	4	F	2020-02-21 08:00:00	2	48
842	21/2/20	8	21/02/20 8:00:00	28	4F3	0	4	F	2020-02-21 08:00:00	2	48
843	21/2/20	8	21/02/20 8:00:00	28	4F4	0	4	F	2020-02-21 08:00:00	2	48
844	21/2/20	8	21/02/20 8:00:00	28	4F5	0	4	F	2020-02-21 08:00:00	2	48
845	21/2/20	8	21/02/20 8:00:00	28	4F6	1	4	F	2020-02-21 08:00:00	2	48
846	21/2/20	8	21/02/20 8:00:00	28	4F7	39	4	F	2020-02-21 08:00:00	2	48
847	21/2/20	8	21/02/20 8:00:00	28	4F8	45	4	F	2020-02-21 08:00:00	2	48
848	21/2/20	8	21/02/20 8:00:00	28	4F9	0	4	F	2020-02-21 08:00:00	2	48
849	21/2/20	8	21/02/20 8:00:00	28	4F10	4	4	F	2020-02-21 08:00:00	2	48
850	21/2/20	8	21/02/20 8:00:00	28	4P1	0	4	P	2020-02-21 08:00:00	2	48
851	21/2/20	8	21/02/20 8:00:00	28	4P2	0	4	P	2020-02-21 08:00:00	2	48
852	21/2/20	8	21/02/20 8:00:00	28	4P3	498	4	P	2020-02-21 08:00:00	2	48
853	21/2/20	8	21/02/20 8:00:00	28	4P4	0	4	P	2020-02-21 08:00:00	2	48
854	21/2/20	8	21/02/20 8:00:00	28	4P5	395	4	P	2020-02-21 08:00:00	2	48
855	21/2/20	8	21/02/20 8:00:00	28	4P6	0	4	P	2020-02-21 08:00:00	2	48
856	21/2/20	8	21/02/20 8:00:00	28	4P7	820	4	P	2020-02-21 08:00:00	2	48
857	21/2/20	8	21/02/20 8:00:00	28	4P8	445	4	P	2020-02-21 08:00:00	2	48
858	21/2/20	8	21/02/20 8:00:00	28	4P9	0	4	P	2020-02-21 08:00:00	2	48
859	21/2/20	8	21/02/20 8:00:00	28	4P10	0	4	P	2020-02-21 08:00:00	2	48
860	21/2/20	8	21/02/20 8:00:00	22	3F1	56	3	F	2020-02-21 08:00:00	2	48
861	21/2/20	8	21/02/20 8:00:00	22	3F2	8	3	F	2020-02-21 08:00:00	2	48
862	21/2/20	8	21/02/20 8:00:00	22	3F3	19	3	F	2020-02-21 08:00:00	2	48
863	21/2/20	8	21/02/20 8:00:00	22	3F4	4	3	F	2020-02-21 08:00:00	2	48
864	21/2/20	8	21/02/20 8:00:00	22	3F5	63	3	F	2020-02-21 08:00:00	2	48
865	21/2/20	8	21/02/20 8:00:00	22	3F6	0	3	F	2020-02-21 08:00:00	2	48
866	21/2/20	8	21/02/20 8:00:00	22	3F7	0	3	F	2020-02-21 08:00:00	2	48
867	21/2/20	8	21/02/20 8:00:00	22	3F8	0	3	F	2020-02-21 08:00:00	2	48
868	21/2/20	8	21/02/20 8:00:00	22	3F9	7	3	F	2020-02-21 08:00:00	2	48
869	21/2/20	8	21/02/20 8:00:00	22	3F10	35	3	F	2020-02-21 08:00:00	2	48
870	21/2/20	8	21/02/20 8:00:00	22	3P1	0	3	P	2020-02-21 08:00:00	2	48
871	21/2/20	8	21/02/20 8:00:00	22	3P2	3	3	P	2020-02-21 08:00:00	2	48
872	21/2/20	8	21/02/20 8:00:00	22	3P3	195	3	P	2020-02-21 08:00:00	2	48
873	21/2/20	8	21/02/20 8:00:00	22	3P4	227	3	P	2020-02-21 08:00:00	2	48
874	21/2/20	8	21/02/20 8:00:00	22	3P5	490	3	P	2020-02-21 08:00:00	2	48
875	21/2/20	8	21/02/20 8:00:00	22	3P6	0	3	P	2020-02-21 08:00:00	2	48
876	21/2/20	8	21/02/20 8:00:00	22	3P7	58	3	P	2020-02-21 08:00:00	2	48
877	21/2/20	8	21/02/20 8:00:00	22	3P8	0	3	P	2020-02-21 08:00:00	2	48
878	21/2/20	8	21/02/20 8:00:00	22	3P9	69	3	P	2020-02-21 08:00:00	2	48
879	21/2/20	8	21/02/20 8:00:00	22	3P10	4	3	P	2020-02-21 08:00:00	2	48
880	21/2/20	8	21/02/20 8:00:00	10	1F1	0	1	F	2020-02-21 08:00:00	2	48
881	21/2/20	8	21/02/20 8:00:00	10	1F2	0	1	F	2020-02-21 08:00:00	2	48
882	21/2/20	8	21/02/20 8:00:00	10	1F3	0	1	F	2020-02-21 08:00:00	2	48
883	21/2/20	8	21/02/20 8:00:00	10	1F4	0	1	F	2020-02-21 08:00:00	2	48
884	21/2/20	8	21/02/20 8:00:00	10	1F5	0	1	F	2020-02-21 08:00:00	2	48
885	21/2/20	8	21/02/20 8:00:00	10	1F6	0	1	F	2020-02-21 08:00:00	2	48
886	21/2/20	8	21/02/20 8:00:00	10	1F7	0	1	F	2020-02-21 08:00:00	2	48
887	21/2/20	8	21/02/20 8:00:00	10	1F8	0	1	F	2020-02-21 08:00:00	2	48
888	21/2/20	8	21/02/20 8:00:00	10	1F9	0	1	F	2020-02-21 08:00:00	2	48
889	21/2/20	8	21/02/20 8:00:00	10	1F10	0	1	F	2020-02-21 08:00:00	2	48
890	21/2/20	8	21/02/20 8:00:00	10	1P1	0	1	P	2020-02-21 08:00:00	2	48
891	21/2/20	8	21/02/20 8:00:00	10	1P2	0	1	P	2020-02-21 08:00:00	2	48
892	21/2/20	8	21/02/20 8:00:00	10	1P3	0	1	P	2020-02-21 08:00:00	2	48
893	21/2/20	8	21/02/20 8:00:00	10	1P4	0	1	P	2020-02-21 08:00:00	2	48
894	21/2/20	8	21/02/20 8:00:00	10	1P5	0	1	P	2020-02-21 08:00:00	2	48
895	21/2/20	8	21/02/20 8:00:00	10	1P6	0	1	P	2020-02-21 08:00:00	2	48
896	21/2/20	8	21/02/20 8:00:00	10	1P7	0	1	P	2020-02-21 08:00:00	2	48
897	21/2/20	8	21/02/20 8:00:00	10	1P8	0	1	P	2020-02-21 08:00:00	2	48
898	21/2/20	8	21/02/20 8:00:00	10	1P9	0	1	P	2020-02-21 08:00:00	2	48
899	21/2/20	8	21/02/20 8:00:00	10	1P10	0	1	P	2020-02-21 08:00:00	2	48
900	21/2/20	20	21/02/20 20:00:00	16	2F1	2	2	F	2020-02-21 20:00:00	2.5	60
901	21/2/20	20	21/02/20 20:00:00	16	2F2	2	2	F	2020-02-21 20:00:00	2.5	60
902	21/2/20	20	21/02/20 20:00:00	16	2F3	34	2	F	2020-02-21 20:00:00	2.5	60
903	21/2/20	20	21/02/20 20:00:00	16	2F4	17	2	F	2020-02-21 20:00:00	2.5	60
904	21/2/20	20	21/02/20 20:00:00	16	2F5	0	2	F	2020-02-21 20:00:00	2.5	60
905	21/2/20	20	21/02/20 20:00:00	16	2F6	1	2	F	2020-02-21 20:00:00	2.5	60
906	21/2/20	20	21/02/20 20:00:00	16	2F7	0	2	F	2020-02-21 20:00:00	2.5	60
907	21/2/20	20	21/02/20 20:00:00	16	2F8	0	2	F	2020-02-21 20:00:00	2.5	60
908	21/2/20	20	21/02/20 20:00:00	16	2F9	1	2	F	2020-02-21 20:00:00	2.5	60
909	21/2/20	20	21/02/20 20:00:00	16	2F10	0	2	F	2020-02-21 20:00:00	2.5	60
910	21/2/20	20	21/02/20 20:00:00	16	2P1	0	2	P	2020-02-21 20:00:00	2.5	60
911	21/2/20	20	21/02/20 20:00:00	16	2P2	0	2	P	2020-02-21 20:00:00	2.5	60
912	21/2/20	20	21/02/20 20:00:00	16	2P3	0	2	P	2020-02-21 20:00:00	2.5	60
913	21/2/20	20	21/02/20 20:00:00	16	2P4	0	2	P	2020-02-21 20:00:00	2.5	60
914	21/2/20	20	21/02/20 20:00:00	16	2P5	0	2	P	2020-02-21 20:00:00	2.5	60
915	21/2/20	20	21/02/20 20:00:00	16	2P6	0	2	P	2020-02-21 20:00:00	2.5	60
916	21/2/20	20	21/02/20 20:00:00	16	2P7	0	2	P	2020-02-21 20:00:00	2.5	60
917	21/2/20	20	21/02/20 20:00:00	16	2P8	0	2	P	2020-02-21 20:00:00	2.5	60
918	21/2/20	20	21/02/20 20:00:00	16	2P9	0	2	P	2020-02-21 20:00:00	2.5	60
919	21/2/20	20	21/02/20 20:00:00	16	2P10	0	2	P	2020-02-21 20:00:00	2.5	60
920	21/2/20	20	21/02/20 20:00:00	40	6F1	14	6	F	2020-02-21 20:00:00	2.5	60
921	21/2/20	20	21/02/20 20:00:00	40	6F2	0	6	F	2020-02-21 20:00:00	2.5	60
922	21/2/20	20	21/02/20 20:00:00	40	6F3	56	6	F	2020-02-21 20:00:00	2.5	60
923	21/2/20	20	21/02/20 20:00:00	40	6F4	45	6	F	2020-02-21 20:00:00	2.5	60
924	21/2/20	20	21/02/20 20:00:00	40	6F5	14	6	F	2020-02-21 20:00:00	2.5	60
925	21/2/20	20	21/02/20 20:00:00	40	6F6	2	6	F	2020-02-21 20:00:00	2.5	60
926	21/2/20	20	21/02/20 20:00:00	40	6F7	63	6	F	2020-02-21 20:00:00	2.5	60
927	21/2/20	20	21/02/20 20:00:00	40	6F8	40	6	F	2020-02-21 20:00:00	2.5	60
928	21/2/20	20	21/02/20 20:00:00	40	6F9	0	6	F	2020-02-21 20:00:00	2.5	60
929	21/2/20	20	21/02/20 20:00:00	40	6F10	17	6	F	2020-02-21 20:00:00	2.5	60
930	21/2/20	20	21/02/20 20:00:00	40	6P1	3	6	P	2020-02-21 20:00:00	2.5	60
931	21/2/20	20	21/02/20 20:00:00	40	6P2	0	6	P	2020-02-21 20:00:00	2.5	60
932	21/2/20	20	21/02/20 20:00:00	40	6P3	0	6	P	2020-02-21 20:00:00	2.5	60
933	21/2/20	20	21/02/20 20:00:00	40	6P4	0	6	P	2020-02-21 20:00:00	2.5	60
934	21/2/20	20	21/02/20 20:00:00	40	6P5	9	6	P	2020-02-21 20:00:00	2.5	60
935	21/2/20	20	21/02/20 20:00:00	40	6P6	0	6	P	2020-02-21 20:00:00	2.5	60
936	21/2/20	20	21/02/20 20:00:00	40	6P7	0	6	P	2020-02-21 20:00:00	2.5	60
937	21/2/20	20	21/02/20 20:00:00	40	6P8	7	6	P	2020-02-21 20:00:00	2.5	60
938	21/2/20	20	21/02/20 20:00:00	40	6P9	3	6	P	2020-02-21 20:00:00	2.5	60
939	21/2/20	20	21/02/20 20:00:00	40	6P10	3	6	P	2020-02-21 20:00:00	2.5	60
940	21/2/20	20	21/02/20 20:00:00	34	5F1	221	5	F	2020-02-21 20:00:00	2.5	60
941	21/2/20	20	21/02/20 20:00:00	34	5F2	18	5	F	2020-02-21 20:00:00	2.5	60
942	21/2/20	20	21/02/20 20:00:00	34	5F3	14	5	F	2020-02-21 20:00:00	2.5	60
943	21/2/20	20	21/02/20 20:00:00	34	5F4	8	5	F	2020-02-21 20:00:00	2.5	60
944	21/2/20	20	21/02/20 20:00:00	34	5F5	4	5	F	2020-02-21 20:00:00	2.5	60
945	21/2/20	20	21/02/20 20:00:00	34	5F6	89	5	F	2020-02-21 20:00:00	2.5	60
946	21/2/20	20	21/02/20 20:00:00	34	5F7	13	5	F	2020-02-21 20:00:00	2.5	60
947	21/2/20	20	21/02/20 20:00:00	34	5F8	46	5	F	2020-02-21 20:00:00	2.5	60
948	21/2/20	20	21/02/20 20:00:00	34	5F9	57	5	F	2020-02-21 20:00:00	2.5	60
949	21/2/20	20	21/02/20 20:00:00	34	5F10	32	5	F	2020-02-21 20:00:00	2.5	60
950	21/2/20	20	21/02/20 20:00:00	34	5P1	380	5	P	2020-02-21 20:00:00	2.5	60
951	21/2/20	20	21/02/20 20:00:00	34	5P2	10	5	P	2020-02-21 20:00:00	2.5	60
952	21/2/20	20	21/02/20 20:00:00	34	5P3	6	5	P	2020-02-21 20:00:00	2.5	60
953	21/2/20	20	21/02/20 20:00:00	34	5P4	27	5	P	2020-02-21 20:00:00	2.5	60
954	21/2/20	20	21/02/20 20:00:00	34	5P5	0	5	P	2020-02-21 20:00:00	2.5	60
955	21/2/20	20	21/02/20 20:00:00	34	5P6	15	5	P	2020-02-21 20:00:00	2.5	60
956	21/2/20	20	21/02/20 20:00:00	34	5P7	0	5	P	2020-02-21 20:00:00	2.5	60
957	21/2/20	20	21/02/20 20:00:00	34	5P8	10	5	P	2020-02-21 20:00:00	2.5	60
958	21/2/20	20	21/02/20 20:00:00	34	5P9	12	5	P	2020-02-21 20:00:00	2.5	60
959	21/2/20	20	21/02/20 20:00:00	34	5P10	169	5	P	2020-02-21 20:00:00	2.5	60
960	21/2/20	20	21/02/20 20:00:00	28	4F1	44	4	F	2020-02-21 20:00:00	2.5	60
961	21/2/20	20	21/02/20 20:00:00	28	4F2	6	4	F	2020-02-21 20:00:00	2.5	60
962	21/2/20	20	21/02/20 20:00:00	28	4F3	12	4	F	2020-02-21 20:00:00	2.5	60
963	21/2/20	20	21/02/20 20:00:00	28	4F4	0	4	F	2020-02-21 20:00:00	2.5	60
964	21/2/20	20	21/02/20 20:00:00	28	4F5	0	4	F	2020-02-21 20:00:00	2.5	60
965	21/2/20	20	21/02/20 20:00:00	28	4F6	15	4	F	2020-02-21 20:00:00	2.5	60
966	21/2/20	20	21/02/20 20:00:00	28	4F7	55	4	F	2020-02-21 20:00:00	2.5	60
967	21/2/20	20	21/02/20 20:00:00	28	4F8	54	4	F	2020-02-21 20:00:00	2.5	60
968	21/2/20	20	21/02/20 20:00:00	28	4F9	0	4	F	2020-02-21 20:00:00	2.5	60
969	21/2/20	20	21/02/20 20:00:00	28	4F10	10	4	F	2020-02-21 20:00:00	2.5	60
970	21/2/20	20	21/02/20 20:00:00	28	4P1	0	4	P	2020-02-21 20:00:00	2.5	60
971	21/2/20	20	21/02/20 20:00:00	28	4P2	0	4	P	2020-02-21 20:00:00	2.5	60
972	21/2/20	20	21/02/20 20:00:00	28	4P3	176	4	P	2020-02-21 20:00:00	2.5	60
973	21/2/20	20	21/02/20 20:00:00	28	4P4	0	4	P	2020-02-21 20:00:00	2.5	60
974	21/2/20	20	21/02/20 20:00:00	28	4P5	32	4	P	2020-02-21 20:00:00	2.5	60
975	21/2/20	20	21/02/20 20:00:00	28	4P6	0	4	P	2020-02-21 20:00:00	2.5	60
976	21/2/20	20	21/02/20 20:00:00	28	4P7	458	4	P	2020-02-21 20:00:00	2.5	60
977	21/2/20	20	21/02/20 20:00:00	28	4P8	158	4	P	2020-02-21 20:00:00	2.5	60
978	21/2/20	20	21/02/20 20:00:00	28	4P9	0	4	P	2020-02-21 20:00:00	2.5	60
979	21/2/20	20	21/02/20 20:00:00	28	4P10	0	4	P	2020-02-21 20:00:00	2.5	60
980	21/2/20	20	21/02/20 20:00:00	22	3F1	2	3	F	2020-02-21 20:00:00	2.5	60
981	21/2/20	20	21/02/20 20:00:00	22	3F2	4	3	F	2020-02-21 20:00:00	2.5	60
982	21/2/20	20	21/02/20 20:00:00	22	3F3	2	3	F	2020-02-21 20:00:00	2.5	60
983	21/2/20	20	21/02/20 20:00:00	22	3F4	0	3	F	2020-02-21 20:00:00	2.5	60
984	21/2/20	20	21/02/20 20:00:00	22	3F5	26	3	F	2020-02-21 20:00:00	2.5	60
985	21/2/20	20	21/02/20 20:00:00	22	3F6	2	3	F	2020-02-21 20:00:00	2.5	60
986	21/2/20	20	21/02/20 20:00:00	22	3F7	2	3	F	2020-02-21 20:00:00	2.5	60
987	21/2/20	20	21/02/20 20:00:00	22	3F8	0	3	F	2020-02-21 20:00:00	2.5	60
988	21/2/20	20	21/02/20 20:00:00	22	3F9	11	3	F	2020-02-21 20:00:00	2.5	60
989	21/2/20	20	21/02/20 20:00:00	22	3F10	1	3	F	2020-02-21 20:00:00	2.5	60
990	21/2/20	20	21/02/20 20:00:00	22	3P1	0	3	P	2020-02-21 20:00:00	2.5	60
991	21/2/20	20	21/02/20 20:00:00	22	3P2	0	3	P	2020-02-21 20:00:00	2.5	60
992	21/2/20	20	21/02/20 20:00:00	22	3P3	8	3	P	2020-02-21 20:00:00	2.5	60
993	21/2/20	20	21/02/20 20:00:00	22	3P4	519	3	P	2020-02-21 20:00:00	2.5	60
994	21/2/20	20	21/02/20 20:00:00	22	3P5	37	3	P	2020-02-21 20:00:00	2.5	60
995	21/2/20	20	21/02/20 20:00:00	22	3P6	0	3	P	2020-02-21 20:00:00	2.5	60
996	21/2/20	20	21/02/20 20:00:00	22	3P7	8	3	P	2020-02-21 20:00:00	2.5	60
997	21/2/20	20	21/02/20 20:00:00	22	3P8	7	3	P	2020-02-21 20:00:00	2.5	60
998	21/2/20	20	21/02/20 20:00:00	22	3P9	15	3	P	2020-02-21 20:00:00	2.5	60
999	21/2/20	20	21/02/20 20:00:00	22	3P10	3	3	P	2020-02-21 20:00:00	2.5	60
1000	21/2/20	20	21/02/20 20:00:00	10	1F1	0	1	F	2020-02-21 20:00:00	2.5	60
1001	21/2/20	20	21/02/20 20:00:00	10	1F2	0	1	F	2020-02-21 20:00:00	2.5	60
1002	21/2/20	20	21/02/20 20:00:00	10	1F3	0	1	F	2020-02-21 20:00:00	2.5	60
1003	21/2/20	20	21/02/20 20:00:00	10	1F4	0	1	F	2020-02-21 20:00:00	2.5	60
1004	21/2/20	20	21/02/20 20:00:00	10	1F5	0	1	F	2020-02-21 20:00:00	2.5	60
1005	21/2/20	20	21/02/20 20:00:00	10	1F6	0	1	F	2020-02-21 20:00:00	2.5	60
1006	21/2/20	20	21/02/20 20:00:00	10	1F7	0	1	F	2020-02-21 20:00:00	2.5	60
1007	21/2/20	20	21/02/20 20:00:00	10	1F8	0	1	F	2020-02-21 20:00:00	2.5	60
1008	21/2/20	20	21/02/20 20:00:00	10	1F9	0	1	F	2020-02-21 20:00:00	2.5	60
1009	21/2/20	20	21/02/20 20:00:00	10	1F10	0	1	F	2020-02-21 20:00:00	2.5	60
1010	21/2/20	20	21/02/20 20:00:00	10	1P1	0	1	P	2020-02-21 20:00:00	2.5	60
1011	21/2/20	20	21/02/20 20:00:00	10	1P2	0	1	P	2020-02-21 20:00:00	2.5	60
1012	21/2/20	20	21/02/20 20:00:00	10	1P3	0	1	P	2020-02-21 20:00:00	2.5	60
1013	21/2/20	20	21/02/20 20:00:00	10	1P4	0	1	P	2020-02-21 20:00:00	2.5	60
1014	21/2/20	20	21/02/20 20:00:00	10	1P5	0	1	P	2020-02-21 20:00:00	2.5	60
1015	21/2/20	20	21/02/20 20:00:00	10	1P6	0	1	P	2020-02-21 20:00:00	2.5	60
1016	21/2/20	20	21/02/20 20:00:00	10	1P7	0	1	P	2020-02-21 20:00:00	2.5	60
1017	21/2/20	20	21/02/20 20:00:00	10	1P8	0	1	P	2020-02-21 20:00:00	2.5	60
1018	21/2/20	20	21/02/20 20:00:00	10	1P9	0	1	P	2020-02-21 20:00:00	2.5	60
1019	21/2/20	20	21/02/20 20:00:00	10	1P10	0	1	P	2020-02-21 20:00:00	2.5	60
1020	22/2/20	8	22/02/20 8:00:00	16	2F1	2	2	F	2020-02-22 08:00:00	3	72
1021	22/2/20	8	22/02/20 8:00:00	16	2F2	0	2	F	2020-02-22 08:00:00	3	72
1022	22/2/20	8	22/02/20 8:00:00	16	2F3	0	2	F	2020-02-22 08:00:00	3	72
1023	22/2/20	8	22/02/20 8:00:00	16	2F4	0	2	F	2020-02-22 08:00:00	3	72
1024	22/2/20	8	22/02/20 8:00:00	16	2F5	1	2	F	2020-02-22 08:00:00	3	72
1025	22/2/20	8	22/02/20 8:00:00	16	2F6	0	2	F	2020-02-22 08:00:00	3	72
1026	22/2/20	8	22/02/20 8:00:00	16	2F7	1	2	F	2020-02-22 08:00:00	3	72
1027	22/2/20	8	22/02/20 8:00:00	16	2F8	0	2	F	2020-02-22 08:00:00	3	72
1028	22/2/20	8	22/02/20 8:00:00	16	2F9	0	2	F	2020-02-22 08:00:00	3	72
1029	22/2/20	8	22/02/20 8:00:00	16	2F10	0	2	F	2020-02-22 08:00:00	3	72
1030	22/2/20	8	22/02/20 8:00:00	16	2P1	0	2	P	2020-02-22 08:00:00	3	72
1031	22/2/20	8	22/02/20 8:00:00	16	2P2	0	2	P	2020-02-22 08:00:00	3	72
1032	22/2/20	8	22/02/20 8:00:00	16	2P3	0	2	P	2020-02-22 08:00:00	3	72
1033	22/2/20	8	22/02/20 8:00:00	16	2P4	0	2	P	2020-02-22 08:00:00	3	72
1034	22/2/20	8	22/02/20 8:00:00	16	2P5	0	2	P	2020-02-22 08:00:00	3	72
1035	22/2/20	8	22/02/20 8:00:00	16	2P6	0	2	P	2020-02-22 08:00:00	3	72
1036	22/2/20	8	22/02/20 8:00:00	16	2P7	0	2	P	2020-02-22 08:00:00	3	72
1037	22/2/20	8	22/02/20 8:00:00	16	2P8	0	2	P	2020-02-22 08:00:00	3	72
1038	22/2/20	8	22/02/20 8:00:00	16	2P9	0	2	P	2020-02-22 08:00:00	3	72
1039	22/2/20	8	22/02/20 8:00:00	16	2P10	0	2	P	2020-02-22 08:00:00	3	72
1040	22/2/20	8	22/02/20 8:00:00	40	6F1	47	6	F	2020-02-22 08:00:00	3	72
1041	22/2/20	8	22/02/20 8:00:00	40	6F2	0	6	F	2020-02-22 08:00:00	3	72
1042	22/2/20	8	22/02/20 8:00:00	40	6F3	116	6	F	2020-02-22 08:00:00	3	72
1043	22/2/20	8	22/02/20 8:00:00	40	6F4	18	6	F	2020-02-22 08:00:00	3	72
1044	22/2/20	8	22/02/20 8:00:00	40	6F5	35	6	F	2020-02-22 08:00:00	3	72
1045	22/2/20	8	22/02/20 8:00:00	40	6F6	0	6	F	2020-02-22 08:00:00	3	72
1046	22/2/20	8	22/02/20 8:00:00	40	6F7	41	6	F	2020-02-22 08:00:00	3	72
1047	22/2/20	8	22/02/20 8:00:00	40	6F8	33	6	F	2020-02-22 08:00:00	3	72
1048	22/2/20	8	22/02/20 8:00:00	40	6F9	12	6	F	2020-02-22 08:00:00	3	72
1049	22/2/20	8	22/02/20 8:00:00	40	6F10	10	6	F	2020-02-22 08:00:00	3	72
1050	22/2/20	8	22/02/20 8:00:00	40	6P1	1	6	P	2020-02-22 08:00:00	3	72
1051	22/2/20	8	22/02/20 8:00:00	40	6P2	177	6	P	2020-02-22 08:00:00	3	72
1052	22/2/20	8	22/02/20 8:00:00	40	6P3	1	6	P	2020-02-22 08:00:00	3	72
1053	22/2/20	8	22/02/20 8:00:00	40	6P4	2	6	P	2020-02-22 08:00:00	3	72
1054	22/2/20	8	22/02/20 8:00:00	40	6P5	3	6	P	2020-02-22 08:00:00	3	72
1055	22/2/20	8	22/02/20 8:00:00	40	6P6	1	6	P	2020-02-22 08:00:00	3	72
1056	22/2/20	8	22/02/20 8:00:00	40	6P7	2	6	P	2020-02-22 08:00:00	3	72
1057	22/2/20	8	22/02/20 8:00:00	40	6P8	600	6	P	2020-02-22 08:00:00	3	72
1058	22/2/20	8	22/02/20 8:00:00	40	6P9	13	6	P	2020-02-22 08:00:00	3	72
1059	22/2/20	8	22/02/20 8:00:00	40	6P10	84	6	P	2020-02-22 08:00:00	3	72
1060	22/2/20	8	22/02/20 8:00:00	34	5F1	96	5	F	2020-02-22 08:00:00	3	72
1061	22/2/20	8	22/02/20 8:00:00	34	5F2	0	5	F	2020-02-22 08:00:00	3	72
1062	22/2/20	8	22/02/20 8:00:00	34	5F3	2	5	F	2020-02-22 08:00:00	3	72
1063	22/2/20	8	22/02/20 8:00:00	34	5F4	6	5	F	2020-02-22 08:00:00	3	72
1064	22/2/20	8	22/02/20 8:00:00	34	5F5	0	5	F	2020-02-22 08:00:00	3	72
1065	22/2/20	8	22/02/20 8:00:00	34	5F6	70	5	F	2020-02-22 08:00:00	3	72
1066	22/2/20	8	22/02/20 8:00:00	34	5F7	9	5	F	2020-02-22 08:00:00	3	72
1067	22/2/20	8	22/02/20 8:00:00	34	5F8	11	5	F	2020-02-22 08:00:00	3	72
1068	22/2/20	8	22/02/20 8:00:00	34	5F9	80	5	F	2020-02-22 08:00:00	3	72
1069	22/2/20	8	22/02/20 8:00:00	34	5F10	13	5	F	2020-02-22 08:00:00	3	72
1070	22/2/20	8	22/02/20 8:00:00	34	5P1	78	5	P	2020-02-22 08:00:00	3	72
1071	22/2/20	8	22/02/20 8:00:00	34	5P2	410	5	P	2020-02-22 08:00:00	3	72
1072	22/2/20	8	22/02/20 8:00:00	34	5P3	389	5	P	2020-02-22 08:00:00	3	72
1073	22/2/20	8	22/02/20 8:00:00	34	5P4	47	5	P	2020-02-22 08:00:00	3	72
1074	22/2/20	8	22/02/20 8:00:00	34	5P5	0	5	P	2020-02-22 08:00:00	3	72
1075	22/2/20	8	22/02/20 8:00:00	34	5P6	680	5	P	2020-02-22 08:00:00	3	72
1076	22/2/20	8	22/02/20 8:00:00	34	5P7	35	5	P	2020-02-22 08:00:00	3	72
1077	22/2/20	8	22/02/20 8:00:00	34	5P8	483	5	P	2020-02-22 08:00:00	3	72
1078	22/2/20	8	22/02/20 8:00:00	34	5P9	150	5	P	2020-02-22 08:00:00	3	72
1079	22/2/20	8	22/02/20 8:00:00	34	5P10	190	5	P	2020-02-22 08:00:00	3	72
1080	22/2/20	8	22/02/20 8:00:00	28	4F1	25	4	F	2020-02-22 08:00:00	3	72
1081	22/2/20	8	22/02/20 8:00:00	28	4F2	22	4	F	2020-02-22 08:00:00	3	72
1082	22/2/20	8	22/02/20 8:00:00	28	4F3	8	4	F	2020-02-22 08:00:00	3	72
1083	22/2/20	8	22/02/20 8:00:00	28	4F4	5	4	F	2020-02-22 08:00:00	3	72
1084	22/2/20	8	22/02/20 8:00:00	28	4F5	10	4	F	2020-02-22 08:00:00	3	72
1085	22/2/20	8	22/02/20 8:00:00	28	4F6	15	4	F	2020-02-22 08:00:00	3	72
1086	22/2/20	8	22/02/20 8:00:00	28	4F7	24	4	F	2020-02-22 08:00:00	3	72
1087	22/2/20	8	22/02/20 8:00:00	28	4F8	38	4	F	2020-02-22 08:00:00	3	72
1088	22/2/20	8	22/02/20 8:00:00	28	4F9	1	4	F	2020-02-22 08:00:00	3	72
1089	22/2/20	8	22/02/20 8:00:00	28	4F10	78	4	F	2020-02-22 08:00:00	3	72
1090	22/2/20	8	22/02/20 8:00:00	28	4P1	0	4	P	2020-02-22 08:00:00	3	72
1091	22/2/20	8	22/02/20 8:00:00	28	4P2	0	4	P	2020-02-22 08:00:00	3	72
1092	22/2/20	8	22/02/20 8:00:00	28	4P3	240	4	P	2020-02-22 08:00:00	3	72
1093	22/2/20	8	22/02/20 8:00:00	28	4P4	0	4	P	2020-02-22 08:00:00	3	72
1094	22/2/20	8	22/02/20 8:00:00	28	4P5	200	4	P	2020-02-22 08:00:00	3	72
1095	22/2/20	8	22/02/20 8:00:00	28	4P6	8	4	P	2020-02-22 08:00:00	3	72
1096	22/2/20	8	22/02/20 8:00:00	28	4P7	780	4	P	2020-02-22 08:00:00	3	72
1097	22/2/20	8	22/02/20 8:00:00	28	4P8	29	4	P	2020-02-22 08:00:00	3	72
1098	22/2/20	8	22/02/20 8:00:00	28	4P9	0	4	P	2020-02-22 08:00:00	3	72
1099	22/2/20	8	22/02/20 8:00:00	28	4P10	0	4	P	2020-02-22 08:00:00	3	72
1100	22/2/20	8	22/02/20 8:00:00	22	3F1	10	3	F	2020-02-22 08:00:00	3	72
1101	22/2/20	8	22/02/20 8:00:00	22	3F2	21	3	F	2020-02-22 08:00:00	3	72
1102	22/2/20	8	22/02/20 8:00:00	22	3F3	10	3	F	2020-02-22 08:00:00	3	72
1103	22/2/20	8	22/02/20 8:00:00	22	3F4	0	3	F	2020-02-22 08:00:00	3	72
1104	22/2/20	8	22/02/20 8:00:00	22	3F5	88	3	F	2020-02-22 08:00:00	3	72
1105	22/2/20	8	22/02/20 8:00:00	22	3F6	0	3	F	2020-02-22 08:00:00	3	72
1106	22/2/20	8	22/02/20 8:00:00	22	3F7	2	3	F	2020-02-22 08:00:00	3	72
1107	22/2/20	8	22/02/20 8:00:00	22	3F8	0	3	F	2020-02-22 08:00:00	3	72
1108	22/2/20	8	22/02/20 8:00:00	22	3F9	15	3	F	2020-02-22 08:00:00	3	72
1109	22/2/20	8	22/02/20 8:00:00	22	3F10	1	3	F	2020-02-22 08:00:00	3	72
1110	22/2/20	8	22/02/20 8:00:00	22	3P1	0	3	P	2020-02-22 08:00:00	3	72
1111	22/2/20	8	22/02/20 8:00:00	22	3P2	10	3	P	2020-02-22 08:00:00	3	72
1112	22/2/20	8	22/02/20 8:00:00	22	3P3	104	3	P	2020-02-22 08:00:00	3	72
1113	22/2/20	8	22/02/20 8:00:00	22	3P4	8	3	P	2020-02-22 08:00:00	3	72
1114	22/2/20	8	22/02/20 8:00:00	22	3P5	268	3	P	2020-02-22 08:00:00	3	72
1115	22/2/20	8	22/02/20 8:00:00	22	3P6	0	3	P	2020-02-22 08:00:00	3	72
1116	22/2/20	8	22/02/20 8:00:00	22	3P7	145	3	P	2020-02-22 08:00:00	3	72
1117	22/2/20	8	22/02/20 8:00:00	22	3P8	0	3	P	2020-02-22 08:00:00	3	72
1118	22/2/20	8	22/02/20 8:00:00	22	3P9	71	3	P	2020-02-22 08:00:00	3	72
1119	22/2/20	8	22/02/20 8:00:00	22	3P10	14	3	P	2020-02-22 08:00:00	3	72
1120	22/2/20	8	22/02/20 8:00:00	10	1F1	0	1	F	2020-02-22 08:00:00	3	72
1121	22/2/20	8	22/02/20 8:00:00	10	1F2	0	1	F	2020-02-22 08:00:00	3	72
1122	22/2/20	8	22/02/20 8:00:00	10	1F3	0	1	F	2020-02-22 08:00:00	3	72
1123	22/2/20	8	22/02/20 8:00:00	10	1F4	0	1	F	2020-02-22 08:00:00	3	72
1124	22/2/20	8	22/02/20 8:00:00	10	1F5	0	1	F	2020-02-22 08:00:00	3	72
1125	22/2/20	8	22/02/20 8:00:00	10	1F6	0	1	F	2020-02-22 08:00:00	3	72
1126	22/2/20	8	22/02/20 8:00:00	10	1F7	0	1	F	2020-02-22 08:00:00	3	72
1127	22/2/20	8	22/02/20 8:00:00	10	1F8	0	1	F	2020-02-22 08:00:00	3	72
1128	22/2/20	8	22/02/20 8:00:00	10	1F9	0	1	F	2020-02-22 08:00:00	3	72
1129	22/2/20	8	22/02/20 8:00:00	10	1F10	0	1	F	2020-02-22 08:00:00	3	72
1130	22/2/20	8	22/02/20 8:00:00	10	1P1	0	1	P	2020-02-22 08:00:00	3	72
1131	22/2/20	8	22/02/20 8:00:00	10	1P2	0	1	P	2020-02-22 08:00:00	3	72
1132	22/2/20	8	22/02/20 8:00:00	10	1P3	0	1	P	2020-02-22 08:00:00	3	72
1133	22/2/20	8	22/02/20 8:00:00	10	1P4	0	1	P	2020-02-22 08:00:00	3	72
1134	22/2/20	8	22/02/20 8:00:00	10	1P5	0	1	P	2020-02-22 08:00:00	3	72
1135	22/2/20	8	22/02/20 8:00:00	10	1P6	0	1	P	2020-02-22 08:00:00	3	72
1136	22/2/20	8	22/02/20 8:00:00	10	1P7	0	1	P	2020-02-22 08:00:00	3	72
1137	22/2/20	8	22/02/20 8:00:00	10	1P8	0	1	P	2020-02-22 08:00:00	3	72
1138	22/2/20	8	22/02/20 8:00:00	10	1P9	0	1	P	2020-02-22 08:00:00	3	72
1139	22/2/20	8	22/02/20 8:00:00	10	1P10	0	1	P	2020-02-22 08:00:00	3	72
1140	22/2/20	20	22/02/20 20:00:00	16	2F1	1	2	F	2020-02-22 20:00:00	3.5	84
1141	22/2/20	20	22/02/20 20:00:00	16	2F2	0	2	F	2020-02-22 20:00:00	3.5	84
1142	22/2/20	20	22/02/20 20:00:00	16	2F3	58	2	F	2020-02-22 20:00:00	3.5	84
1143	22/2/20	20	22/02/20 20:00:00	16	2F4	19	2	F	2020-02-22 20:00:00	3.5	84
1144	22/2/20	20	22/02/20 20:00:00	16	2F5	0	2	F	2020-02-22 20:00:00	3.5	84
1145	22/2/20	20	22/02/20 20:00:00	16	2F6	0	2	F	2020-02-22 20:00:00	3.5	84
1146	22/2/20	20	22/02/20 20:00:00	16	2F7	0	2	F	2020-02-22 20:00:00	3.5	84
1147	22/2/20	20	22/02/20 20:00:00	16	2F8	0	2	F	2020-02-22 20:00:00	3.5	84
1148	22/2/20	20	22/02/20 20:00:00	16	2F9	0	2	F	2020-02-22 20:00:00	3.5	84
1149	22/2/20	20	22/02/20 20:00:00	16	2F10	0	2	F	2020-02-22 20:00:00	3.5	84
1150	22/2/20	20	22/02/20 20:00:00	16	2P1	0	2	P	2020-02-22 20:00:00	3.5	84
1151	22/2/20	20	22/02/20 20:00:00	16	2P2	0	2	P	2020-02-22 20:00:00	3.5	84
1152	22/2/20	20	22/02/20 20:00:00	16	2P3	0	2	P	2020-02-22 20:00:00	3.5	84
1153	22/2/20	20	22/02/20 20:00:00	16	2P4	0	2	P	2020-02-22 20:00:00	3.5	84
1154	22/2/20	20	22/02/20 20:00:00	16	2P5	0	2	P	2020-02-22 20:00:00	3.5	84
1155	22/2/20	20	22/02/20 20:00:00	16	2P6	0	2	P	2020-02-22 20:00:00	3.5	84
1156	22/2/20	20	22/02/20 20:00:00	16	2P7	0	2	P	2020-02-22 20:00:00	3.5	84
1157	22/2/20	20	22/02/20 20:00:00	16	2P8	0	2	P	2020-02-22 20:00:00	3.5	84
1158	22/2/20	20	22/02/20 20:00:00	16	2P9	0	2	P	2020-02-22 20:00:00	3.5	84
1159	22/2/20	20	22/02/20 20:00:00	16	2P10	0	2	P	2020-02-22 20:00:00	3.5	84
1160	22/2/20	20	22/02/20 20:00:00	40	6F1	63	6	F	2020-02-22 20:00:00	3.5	84
1161	22/2/20	20	22/02/20 20:00:00	40	6F2	3	6	F	2020-02-22 20:00:00	3.5	84
1162	22/2/20	20	22/02/20 20:00:00	40	6F3	137	6	F	2020-02-22 20:00:00	3.5	84
1163	22/2/20	20	22/02/20 20:00:00	40	6F4	54	6	F	2020-02-22 20:00:00	3.5	84
1164	22/2/20	20	22/02/20 20:00:00	40	6F5	23	6	F	2020-02-22 20:00:00	3.5	84
1165	22/2/20	20	22/02/20 20:00:00	40	6F6	0	6	F	2020-02-22 20:00:00	3.5	84
1166	22/2/20	20	22/02/20 20:00:00	40	6F7	2	6	F	2020-02-22 20:00:00	3.5	84
1167	22/2/20	20	22/02/20 20:00:00	40	6F8	79	6	F	2020-02-22 20:00:00	3.5	84
1168	22/2/20	20	22/02/20 20:00:00	40	6F9	81	6	F	2020-02-22 20:00:00	3.5	84
1169	22/2/20	20	22/02/20 20:00:00	40	6F10	15	6	F	2020-02-22 20:00:00	3.5	84
1170	22/2/20	20	22/02/20 20:00:00	40	6P1	0	6	P	2020-02-22 20:00:00	3.5	84
1171	22/2/20	20	22/02/20 20:00:00	40	6P2	3	6	P	2020-02-22 20:00:00	3.5	84
1172	22/2/20	20	22/02/20 20:00:00	40	6P3	0	6	P	2020-02-22 20:00:00	3.5	84
1173	22/2/20	20	22/02/20 20:00:00	40	6P4	0	6	P	2020-02-22 20:00:00	3.5	84
1174	22/2/20	20	22/02/20 20:00:00	40	6P5	0	6	P	2020-02-22 20:00:00	3.5	84
1175	22/2/20	20	22/02/20 20:00:00	40	6P6	5	6	P	2020-02-22 20:00:00	3.5	84
1176	22/2/20	20	22/02/20 20:00:00	40	6P7	2	6	P	2020-02-22 20:00:00	3.5	84
1177	22/2/20	20	22/02/20 20:00:00	40	6P8	6	6	P	2020-02-22 20:00:00	3.5	84
1178	22/2/20	20	22/02/20 20:00:00	40	6P9	2	6	P	2020-02-22 20:00:00	3.5	84
1179	22/2/20	20	22/02/20 20:00:00	40	6P10	2	6	P	2020-02-22 20:00:00	3.5	84
1180	22/2/20	20	22/02/20 20:00:00	34	5F1	334	5	F	2020-02-22 20:00:00	3.5	84
1181	22/2/20	20	22/02/20 20:00:00	34	5F2	38	5	F	2020-02-22 20:00:00	3.5	84
1182	22/2/20	20	22/02/20 20:00:00	34	5F3	33	5	F	2020-02-22 20:00:00	3.5	84
1183	22/2/20	20	22/02/20 20:00:00	34	5F4	3	5	F	2020-02-22 20:00:00	3.5	84
1184	22/2/20	20	22/02/20 20:00:00	34	5F5	3	5	F	2020-02-22 20:00:00	3.5	84
1185	22/2/20	20	22/02/20 20:00:00	34	5F6	65	5	F	2020-02-22 20:00:00	3.5	84
1186	22/2/20	20	22/02/20 20:00:00	34	5F7	7	5	F	2020-02-22 20:00:00	3.5	84
1187	22/2/20	20	22/02/20 20:00:00	34	5F8	118	5	F	2020-02-22 20:00:00	3.5	84
1188	22/2/20	20	22/02/20 20:00:00	34	5F9	9	5	F	2020-02-22 20:00:00	3.5	84
1189	22/2/20	20	22/02/20 20:00:00	34	5F10	65	5	F	2020-02-22 20:00:00	3.5	84
1190	22/2/20	20	22/02/20 20:00:00	34	5P1	23	5	P	2020-02-22 20:00:00	3.5	84
1191	22/2/20	20	22/02/20 20:00:00	34	5P2	2	5	P	2020-02-22 20:00:00	3.5	84
1192	22/2/20	20	22/02/20 20:00:00	34	5P3	0	5	P	2020-02-22 20:00:00	3.5	84
1193	22/2/20	20	22/02/20 20:00:00	34	5P4	2	5	P	2020-02-22 20:00:00	3.5	84
1194	22/2/20	20	22/02/20 20:00:00	34	5P5	0	5	P	2020-02-22 20:00:00	3.5	84
1195	22/2/20	20	22/02/20 20:00:00	34	5P6	0	5	P	2020-02-22 20:00:00	3.5	84
1196	22/2/20	20	22/02/20 20:00:00	34	5P7	0	5	P	2020-02-22 20:00:00	3.5	84
1197	22/2/20	20	22/02/20 20:00:00	34	5P8	0	5	P	2020-02-22 20:00:00	3.5	84
1198	22/2/20	20	22/02/20 20:00:00	34	5P9	0	5	P	2020-02-22 20:00:00	3.5	84
1199	22/2/20	20	22/02/20 20:00:00	34	5P10	0	5	P	2020-02-22 20:00:00	3.5	84
1200	22/2/20	20	22/02/20 20:00:00	28	4F1	22	4	F	2020-02-22 20:00:00	3.5	84
1201	22/2/20	20	22/02/20 20:00:00	28	4F2	22	4	F	2020-02-22 20:00:00	3.5	84
1202	22/2/20	20	22/02/20 20:00:00	28	4F3	15	4	F	2020-02-22 20:00:00	3.5	84
1203	22/2/20	20	22/02/20 20:00:00	28	4F4	2	4	F	2020-02-22 20:00:00	3.5	84
1204	22/2/20	20	22/02/20 20:00:00	28	4F5	0	4	F	2020-02-22 20:00:00	3.5	84
1205	22/2/20	20	22/02/20 20:00:00	28	4F6	8	4	F	2020-02-22 20:00:00	3.5	84
1206	22/2/20	20	22/02/20 20:00:00	28	4F7	77	4	F	2020-02-22 20:00:00	3.5	84
1207	22/2/20	20	22/02/20 20:00:00	28	4F8	43	4	F	2020-02-22 20:00:00	3.5	84
1208	22/2/20	20	22/02/20 20:00:00	28	4F9	0	4	F	2020-02-22 20:00:00	3.5	84
1209	22/2/20	20	22/02/20 20:00:00	28	4F10	97	4	F	2020-02-22 20:00:00	3.5	84
1210	22/2/20	20	22/02/20 20:00:00	28	4P1	0	4	P	2020-02-22 20:00:00	3.5	84
1211	22/2/20	20	22/02/20 20:00:00	28	4P2	0	4	P	2020-02-22 20:00:00	3.5	84
1212	22/2/20	20	22/02/20 20:00:00	28	4P3	5	4	P	2020-02-22 20:00:00	3.5	84
1213	22/2/20	20	22/02/20 20:00:00	28	4P4	0	4	P	2020-02-22 20:00:00	3.5	84
1214	22/2/20	20	22/02/20 20:00:00	28	4P5	8	4	P	2020-02-22 20:00:00	3.5	84
1215	22/2/20	20	22/02/20 20:00:00	28	4P6	0	4	P	2020-02-22 20:00:00	3.5	84
1216	22/2/20	20	22/02/20 20:00:00	28	4P7	0	4	P	2020-02-22 20:00:00	3.5	84
1217	22/2/20	20	22/02/20 20:00:00	28	4P8	0	4	P	2020-02-22 20:00:00	3.5	84
1218	22/2/20	20	22/02/20 20:00:00	28	4P9	0	4	P	2020-02-22 20:00:00	3.5	84
1219	22/2/20	20	22/02/20 20:00:00	28	4P10	0	4	P	2020-02-22 20:00:00	3.5	84
1220	22/2/20	20	22/02/20 20:00:00	22	3F1	10	3	F	2020-02-22 20:00:00	3.5	84
1221	22/2/20	20	22/02/20 20:00:00	22	3F2	2	3	F	2020-02-22 20:00:00	3.5	84
1222	22/2/20	20	22/02/20 20:00:00	22	3F3	4	3	F	2020-02-22 20:00:00	3.5	84
1223	22/2/20	20	22/02/20 20:00:00	22	3F4	0	3	F	2020-02-22 20:00:00	3.5	84
1224	22/2/20	20	22/02/20 20:00:00	22	3F5	49	3	F	2020-02-22 20:00:00	3.5	84
1225	22/2/20	20	22/02/20 20:00:00	22	3F6	0	3	F	2020-02-22 20:00:00	3.5	84
1226	22/2/20	20	22/02/20 20:00:00	22	3F7	0	3	F	2020-02-22 20:00:00	3.5	84
1227	22/2/20	20	22/02/20 20:00:00	22	3F8	0	3	F	2020-02-22 20:00:00	3.5	84
1228	22/2/20	20	22/02/20 20:00:00	22	3F9	12	3	F	2020-02-22 20:00:00	3.5	84
1229	22/2/20	20	22/02/20 20:00:00	22	3F10	1	3	F	2020-02-22 20:00:00	3.5	84
1230	22/2/20	20	22/02/20 20:00:00	22	3P1	0	3	P	2020-02-22 20:00:00	3.5	84
1231	22/2/20	20	22/02/20 20:00:00	22	3P2	0	3	P	2020-02-22 20:00:00	3.5	84
1232	22/2/20	20	22/02/20 20:00:00	22	3P3	0	3	P	2020-02-22 20:00:00	3.5	84
1233	22/2/20	20	22/02/20 20:00:00	22	3P4	186	3	P	2020-02-22 20:00:00	3.5	84
1234	22/2/20	20	22/02/20 20:00:00	22	3P5	4	3	P	2020-02-22 20:00:00	3.5	84
1235	22/2/20	20	22/02/20 20:00:00	22	3P6	0	3	P	2020-02-22 20:00:00	3.5	84
1236	22/2/20	20	22/02/20 20:00:00	22	3P7	0	3	P	2020-02-22 20:00:00	3.5	84
1237	22/2/20	20	22/02/20 20:00:00	22	3P8	0	3	P	2020-02-22 20:00:00	3.5	84
1238	22/2/20	20	22/02/20 20:00:00	22	3P9	0	3	P	2020-02-22 20:00:00	3.5	84
1239	22/2/20	20	22/02/20 20:00:00	22	3P10	0	3	P	2020-02-22 20:00:00	3.5	84
1240	22/2/20	20	22/02/20 20:00:00	10	1F1	0	1	F	2020-02-22 20:00:00	3.5	84
1241	22/2/20	20	22/02/20 20:00:00	10	1F2	0	1	F	2020-02-22 20:00:00	3.5	84
1242	22/2/20	20	22/02/20 20:00:00	10	1F3	0	1	F	2020-02-22 20:00:00	3.5	84
1243	22/2/20	20	22/02/20 20:00:00	10	1F4	0	1	F	2020-02-22 20:00:00	3.5	84
1244	22/2/20	20	22/02/20 20:00:00	10	1F5	0	1	F	2020-02-22 20:00:00	3.5	84
1245	22/2/20	20	22/02/20 20:00:00	10	1F6	1	1	F	2020-02-22 20:00:00	3.5	84
1246	22/2/20	20	22/02/20 20:00:00	10	1F7	0	1	F	2020-02-22 20:00:00	3.5	84
1247	22/2/20	20	22/02/20 20:00:00	10	1F8	0	1	F	2020-02-22 20:00:00	3.5	84
1248	22/2/20	20	22/02/20 20:00:00	10	1F9	0	1	F	2020-02-22 20:00:00	3.5	84
1249	22/2/20	20	22/02/20 20:00:00	10	1F10	0	1	F	2020-02-22 20:00:00	3.5	84
1250	22/2/20	20	22/02/20 20:00:00	10	1P1	0	1	P	2020-02-22 20:00:00	3.5	84
1251	22/2/20	20	22/02/20 20:00:00	10	1P2	0	1	P	2020-02-22 20:00:00	3.5	84
1252	22/2/20	20	22/02/20 20:00:00	10	1P3	0	1	P	2020-02-22 20:00:00	3.5	84
1253	22/2/20	20	22/02/20 20:00:00	10	1P4	0	1	P	2020-02-22 20:00:00	3.5	84
1254	22/2/20	20	22/02/20 20:00:00	10	1P5	0	1	P	2020-02-22 20:00:00	3.5	84
1255	22/2/20	20	22/02/20 20:00:00	10	1P6	0	1	P	2020-02-22 20:00:00	3.5	84
1256	22/2/20	20	22/02/20 20:00:00	10	1P7	0	1	P	2020-02-22 20:00:00	3.5	84
1257	22/2/20	20	22/02/20 20:00:00	10	1P8	0	1	P	2020-02-22 20:00:00	3.5	84
1258	22/2/20	20	22/02/20 20:00:00	10	1P9	0	1	P	2020-02-22 20:00:00	3.5	84
1259	22/2/20	20	22/02/20 20:00:00	10	1P10	0	1	P	2020-02-22 20:00:00	3.5	84
1260	23/2/20	20	23/02/20 20:00:00	16	2F1	10	2	F	2020-02-23 20:00:00	4.5	108
1261	23/2/20	20	23/02/20 20:00:00	16	2F2	5	2	F	2020-02-23 20:00:00	4.5	108
1262	23/2/20	20	23/02/20 20:00:00	16	2F3	10	2	F	2020-02-23 20:00:00	4.5	108
1263	23/2/20	20	23/02/20 20:00:00	16	2F4	20	2	F	2020-02-23 20:00:00	4.5	108
1264	23/2/20	20	23/02/20 20:00:00	16	2F5	0	2	F	2020-02-23 20:00:00	4.5	108
1265	23/2/20	20	23/02/20 20:00:00	16	2F6	1	2	F	2020-02-23 20:00:00	4.5	108
1266	23/2/20	20	23/02/20 20:00:00	16	2F7	0	2	F	2020-02-23 20:00:00	4.5	108
1267	23/2/20	20	23/02/20 20:00:00	16	2F8	0	2	F	2020-02-23 20:00:00	4.5	108
1268	23/2/20	20	23/02/20 20:00:00	16	2F9	0	2	F	2020-02-23 20:00:00	4.5	108
1269	23/2/20	20	23/02/20 20:00:00	16	2F10	0	2	F	2020-02-23 20:00:00	4.5	108
1270	23/2/20	20	23/02/20 20:00:00	16	2P1	0	2	P	2020-02-23 20:00:00	4.5	108
1271	23/2/20	20	23/02/20 20:00:00	16	2P2	0	2	P	2020-02-23 20:00:00	4.5	108
1272	23/2/20	20	23/02/20 20:00:00	16	2P3	0	2	P	2020-02-23 20:00:00	4.5	108
1273	23/2/20	20	23/02/20 20:00:00	16	2P4	0	2	P	2020-02-23 20:00:00	4.5	108
1274	23/2/20	20	23/02/20 20:00:00	16	2P5	2	2	P	2020-02-23 20:00:00	4.5	108
1275	23/2/20	20	23/02/20 20:00:00	16	2P6	0	2	P	2020-02-23 20:00:00	4.5	108
1276	23/2/20	20	23/02/20 20:00:00	16	2P7	0	2	P	2020-02-23 20:00:00	4.5	108
1277	23/2/20	20	23/02/20 20:00:00	16	2P8	0	2	P	2020-02-23 20:00:00	4.5	108
1278	23/2/20	20	23/02/20 20:00:00	16	2P9	3	2	P	2020-02-23 20:00:00	4.5	108
1279	23/2/20	20	23/02/20 20:00:00	16	2P10	0	2	P	2020-02-23 20:00:00	4.5	108
1280	23/2/20	20	23/02/20 20:00:00	40	6F1	230	6	F	2020-02-23 20:00:00	4.5	108
1281	23/2/20	20	23/02/20 20:00:00	40	6F2	10	6	F	2020-02-23 20:00:00	4.5	108
1282	23/2/20	20	23/02/20 20:00:00	40	6F3	78	6	F	2020-02-23 20:00:00	4.5	108
1283	23/2/20	20	23/02/20 20:00:00	40	6F4	62	6	F	2020-02-23 20:00:00	4.5	108
1284	23/2/20	20	23/02/20 20:00:00	40	6F5	86	6	F	2020-02-23 20:00:00	4.5	108
1285	23/2/20	20	23/02/20 20:00:00	40	6F6	0	6	F	2020-02-23 20:00:00	4.5	108
1286	23/2/20	20	23/02/20 20:00:00	40	6F7	0	6	F	2020-02-23 20:00:00	4.5	108
1287	23/2/20	20	23/02/20 20:00:00	40	6F8	65	6	F	2020-02-23 20:00:00	4.5	108
1288	23/2/20	20	23/02/20 20:00:00	40	6F9	76	6	F	2020-02-23 20:00:00	4.5	108
1289	23/2/20	20	23/02/20 20:00:00	40	6F10	5	6	F	2020-02-23 20:00:00	4.5	108
1290	23/2/20	20	23/02/20 20:00:00	40	6P1	15	6	P	2020-02-23 20:00:00	4.5	108
1291	23/2/20	20	23/02/20 20:00:00	40	6P2	5	6	P	2020-02-23 20:00:00	4.5	108
1292	23/2/20	20	23/02/20 20:00:00	40	6P3	8	6	P	2020-02-23 20:00:00	4.5	108
1293	23/2/20	20	23/02/20 20:00:00	40	6P4	0	6	P	2020-02-23 20:00:00	4.5	108
1294	23/2/20	20	23/02/20 20:00:00	40	6P5	11	6	P	2020-02-23 20:00:00	4.5	108
1295	23/2/20	20	23/02/20 20:00:00	40	6P6	3	6	P	2020-02-23 20:00:00	4.5	108
1296	23/2/20	20	23/02/20 20:00:00	40	6P7	3	6	P	2020-02-23 20:00:00	4.5	108
1297	23/2/20	20	23/02/20 20:00:00	40	6P8	19	6	P	2020-02-23 20:00:00	4.5	108
1298	23/2/20	20	23/02/20 20:00:00	40	6P9	0	6	P	2020-02-23 20:00:00	4.5	108
1299	23/2/20	20	23/02/20 20:00:00	40	6P10	29	6	P	2020-02-23 20:00:00	4.5	108
1300	23/2/20	20	23/02/20 20:00:00	34	5F1	299	5	F	2020-02-23 20:00:00	4.5	108
1301	23/2/20	20	23/02/20 20:00:00	34	5F2	0	5	F	2020-02-23 20:00:00	4.5	108
1302	23/2/20	20	23/02/20 20:00:00	34	5F3	0	5	F	2020-02-23 20:00:00	4.5	108
1303	23/2/20	20	23/02/20 20:00:00	34	5F4	8	5	F	2020-02-23 20:00:00	4.5	108
1304	23/2/20	20	23/02/20 20:00:00	34	5F5	3	5	F	2020-02-23 20:00:00	4.5	108
1305	23/2/20	20	23/02/20 20:00:00	34	5F6	134	5	F	2020-02-23 20:00:00	4.5	108
1306	23/2/20	20	23/02/20 20:00:00	34	5F7	6	5	F	2020-02-23 20:00:00	4.5	108
1307	23/2/20	20	23/02/20 20:00:00	34	5F8	186	5	F	2020-02-23 20:00:00	4.5	108
1308	23/2/20	20	23/02/20 20:00:00	34	5F9	65	5	F	2020-02-23 20:00:00	4.5	108
1309	23/2/20	20	23/02/20 20:00:00	34	5F10	100	5	F	2020-02-23 20:00:00	4.5	108
1310	23/2/20	20	23/02/20 20:00:00	34	5P1	134	5	P	2020-02-23 20:00:00	4.5	108
1311	23/2/20	20	23/02/20 20:00:00	34	5P2	146	5	P	2020-02-23 20:00:00	4.5	108
1312	23/2/20	20	23/02/20 20:00:00	34	5P3	167	5	P	2020-02-23 20:00:00	4.5	108
1313	23/2/20	20	23/02/20 20:00:00	34	5P4	20	5	P	2020-02-23 20:00:00	4.5	108
1314	23/2/20	20	23/02/20 20:00:00	34	5P5	0	5	P	2020-02-23 20:00:00	4.5	108
1315	23/2/20	20	23/02/20 20:00:00	34	5P6	6	5	P	2020-02-23 20:00:00	4.5	108
1316	23/2/20	20	23/02/20 20:00:00	34	5P7	3	5	P	2020-02-23 20:00:00	4.5	108
1317	23/2/20	20	23/02/20 20:00:00	34	5P8	84	5	P	2020-02-23 20:00:00	4.5	108
1318	23/2/20	20	23/02/20 20:00:00	34	5P9	2	5	P	2020-02-23 20:00:00	4.5	108
1319	23/2/20	20	23/02/20 20:00:00	34	5P10	26	5	P	2020-02-23 20:00:00	4.5	108
1320	23/2/20	20	23/02/20 20:00:00	28	4F1	26	4	F	2020-02-23 20:00:00	4.5	108
1321	23/2/20	20	23/02/20 20:00:00	28	4F2	10	4	F	2020-02-23 20:00:00	4.5	108
1322	23/2/20	20	23/02/20 20:00:00	28	4F3	10	4	F	2020-02-23 20:00:00	4.5	108
1323	23/2/20	20	23/02/20 20:00:00	28	4F4	3	4	F	2020-02-23 20:00:00	4.5	108
1324	23/2/20	20	23/02/20 20:00:00	28	4F5	2	4	F	2020-02-23 20:00:00	4.5	108
1325	23/2/20	20	23/02/20 20:00:00	28	4F6	2	4	F	2020-02-23 20:00:00	4.5	108
1326	23/2/20	20	23/02/20 20:00:00	28	4F7	8	4	F	2020-02-23 20:00:00	4.5	108
1327	23/2/20	20	23/02/20 20:00:00	28	4F8	26	4	F	2020-02-23 20:00:00	4.5	108
1328	23/2/20	20	23/02/20 20:00:00	28	4F9	3	4	F	2020-02-23 20:00:00	4.5	108
1329	23/2/20	20	23/02/20 20:00:00	28	4F10	2	4	F	2020-02-23 20:00:00	4.5	108
1330	23/2/20	20	23/02/20 20:00:00	28	4P1	0	4	P	2020-02-23 20:00:00	4.5	108
1331	23/2/20	20	23/02/20 20:00:00	28	4P2	0	4	P	2020-02-23 20:00:00	4.5	108
1332	23/2/20	20	23/02/20 20:00:00	28	4P3	111	4	P	2020-02-23 20:00:00	4.5	108
1333	23/2/20	20	23/02/20 20:00:00	28	4P4	0	4	P	2020-02-23 20:00:00	4.5	108
1334	23/2/20	20	23/02/20 20:00:00	28	4P5	4	4	P	2020-02-23 20:00:00	4.5	108
1335	23/2/20	20	23/02/20 20:00:00	28	4P6	0	4	P	2020-02-23 20:00:00	4.5	108
1336	23/2/20	20	23/02/20 20:00:00	28	4P7	0	4	P	2020-02-23 20:00:00	4.5	108
1337	23/2/20	20	23/02/20 20:00:00	28	4P8	167	4	P	2020-02-23 20:00:00	4.5	108
1338	23/2/20	20	23/02/20 20:00:00	28	4P9	0	4	P	2020-02-23 20:00:00	4.5	108
1339	23/2/20	20	23/02/20 20:00:00	28	4P10	0	4	P	2020-02-23 20:00:00	4.5	108
1340	23/2/20	20	23/02/20 20:00:00	22	3F1	5	3	F	2020-02-23 20:00:00	4.5	108
1341	23/2/20	20	23/02/20 20:00:00	22	3F2	4	3	F	2020-02-23 20:00:00	4.5	108
1342	23/2/20	20	23/02/20 20:00:00	22	3F3	11	3	F	2020-02-23 20:00:00	4.5	108
1343	23/2/20	20	23/02/20 20:00:00	22	3F4	2	3	F	2020-02-23 20:00:00	4.5	108
1344	23/2/20	20	23/02/20 20:00:00	22	3F5	20	3	F	2020-02-23 20:00:00	4.5	108
1345	23/2/20	20	23/02/20 20:00:00	22	3F6	0	3	F	2020-02-23 20:00:00	4.5	108
1346	23/2/20	20	23/02/20 20:00:00	22	3F7	0	3	F	2020-02-23 20:00:00	4.5	108
1347	23/2/20	20	23/02/20 20:00:00	22	3F8	0	3	F	2020-02-23 20:00:00	4.5	108
1348	23/2/20	20	23/02/20 20:00:00	22	3F9	3	3	F	2020-02-23 20:00:00	4.5	108
1349	23/2/20	20	23/02/20 20:00:00	22	3F10	0	3	F	2020-02-23 20:00:00	4.5	108
1350	23/2/20	20	23/02/20 20:00:00	22	3P1	0	3	P	2020-02-23 20:00:00	4.5	108
1351	23/2/20	20	23/02/20 20:00:00	22	3P2	0	3	P	2020-02-23 20:00:00	4.5	108
1352	23/2/20	20	23/02/20 20:00:00	22	3P3	0	3	P	2020-02-23 20:00:00	4.5	108
1353	23/2/20	20	23/02/20 20:00:00	22	3P4	0	3	P	2020-02-23 20:00:00	4.5	108
1354	23/2/20	20	23/02/20 20:00:00	22	3P5	0	3	P	2020-02-23 20:00:00	4.5	108
1355	23/2/20	20	23/02/20 20:00:00	22	3P6	0	3	P	2020-02-23 20:00:00	4.5	108
1356	23/2/20	20	23/02/20 20:00:00	22	3P7	4	3	P	2020-02-23 20:00:00	4.5	108
1357	23/2/20	20	23/02/20 20:00:00	22	3P8	0	3	P	2020-02-23 20:00:00	4.5	108
1358	23/2/20	20	23/02/20 20:00:00	22	3P9	0	3	P	2020-02-23 20:00:00	4.5	108
1359	23/2/20	20	23/02/20 20:00:00	22	3P10	0	3	P	2020-02-23 20:00:00	4.5	108
1360	23/2/20	20	23/02/20 20:00:00	10	1F1	0	1	F	2020-02-23 20:00:00	4.5	108
1361	23/2/20	20	23/02/20 20:00:00	10	1F2	0	1	F	2020-02-23 20:00:00	4.5	108
1362	23/2/20	20	23/02/20 20:00:00	10	1F3	0	1	F	2020-02-23 20:00:00	4.5	108
1363	23/2/20	20	23/02/20 20:00:00	10	1F4	0	1	F	2020-02-23 20:00:00	4.5	108
1364	23/2/20	20	23/02/20 20:00:00	10	1F5	0	1	F	2020-02-23 20:00:00	4.5	108
1365	23/2/20	20	23/02/20 20:00:00	10	1F6	0	1	F	2020-02-23 20:00:00	4.5	108
1366	23/2/20	20	23/02/20 20:00:00	10	1F7	0	1	F	2020-02-23 20:00:00	4.5	108
1367	23/2/20	20	23/02/20 20:00:00	10	1F8	0	1	F	2020-02-23 20:00:00	4.5	108
1368	23/2/20	20	23/02/20 20:00:00	10	1F9	0	1	F	2020-02-23 20:00:00	4.5	108
1369	23/2/20	20	23/02/20 20:00:00	10	1F10	0	1	F	2020-02-23 20:00:00	4.5	108
1370	23/2/20	20	23/02/20 20:00:00	10	1P1	0	1	P	2020-02-23 20:00:00	4.5	108
1371	23/2/20	20	23/02/20 20:00:00	10	1P2	0	1	P	2020-02-23 20:00:00	4.5	108
1372	23/2/20	20	23/02/20 20:00:00	10	1P3	0	1	P	2020-02-23 20:00:00	4.5	108
1373	23/2/20	20	23/02/20 20:00:00	10	1P4	0	1	P	2020-02-23 20:00:00	4.5	108
1374	23/2/20	20	23/02/20 20:00:00	10	1P5	0	1	P	2020-02-23 20:00:00	4.5	108
1375	23/2/20	20	23/02/20 20:00:00	10	1P6	0	1	P	2020-02-23 20:00:00	4.5	108
1376	23/2/20	20	23/02/20 20:00:00	10	1P7	0	1	P	2020-02-23 20:00:00	4.5	108
1377	23/2/20	20	23/02/20 20:00:00	10	1P8	0	1	P	2020-02-23 20:00:00	4.5	108
1378	23/2/20	20	23/02/20 20:00:00	10	1P9	0	1	P	2020-02-23 20:00:00	4.5	108
1379	23/2/20	20	23/02/20 20:00:00	10	1P10	0	1	P	2020-02-23 20:00:00	4.5	108
